# Supplementary material for: Paternal hypoxia exposure primes offspring for increased hypoxia resistance
Source: BMC Biol. 2022 Aug 30;20:185. doi: 10.1186/s12915-022-01389-x (PMC9426223; doi:10.1186/s12915-022-01389-x)
Supplement: Supplementary file 1 — Additional file 1: Table S1. Results of differential gene expression analysis. [file 12915_2022_1389_MOESM1_ESM.xlsx]

## Sheet: de_genes
Table S1. Differentially expressed genes between the offspring of control vs. hypoxia exposed males.
Gene_ID	log2FoldChange	pvalue	padj	direction	gene_symbol	gene_description
ENSDARG00000101671	-7.4479	1.9937e-08	0.000186241	downinhypoxia	zgc:158417	zgc:158417
ENSDARG00000098800	-3.13093	5.33962e-07	0.00142515	downinhypoxia	znf1156	zinc finger protein 1156
ENSDARG00000014975	-2.72345	0.00016574	0.041287	downinhypoxia	irge1	interferon-inducible GTPase 5
ENSDARG00000100375	-2.45305	0.000139308	0.0366577	downinhypoxia	timm23b	translocase of inner mitochondrial membrane 23 homolog b (yeast)
ENSDARG00000036832	-2.30913	1.99544e-09	3.72809e-05	downinhypoxia	cyt1l	type I cytokeratin, enveloping layer, like
ENSDARG00000042513	-2.25779	0.000127497	0.0360914	downinhypoxia	acot21	acyl-CoA thioesterase 21
ENSDARG00000104890	-1.66493	0.000240625	0.0496537	downinhypoxia	LOC103910514	NACHT, LRR and PYD domains-containing protein 3-like
ENSDARG00000100504	-1.63261	1.50328e-06	0.00258882	downinhypoxia	ppp1r27b	protein phosphatase 1, regulatory subunit 27b
ENSDARG00000088717	-1.56759	4.67326e-06	0.0058207	downinhypoxia	ecrg4b	ECRG4 augurin precursor b
ENSDARG00000041645	-1.55559	2.85096e-05	0.0152286	downinhypoxia	a2ml	alpha-2-macroglobulin-like
ENSDARG00000078878	-1.34985	1.75211e-05	0.0121643	downinhypoxia	si:ch73-244f7.3	si:ch73-244f7.3
ENSDARG00000059651	-1.2502	8.72576e-06	0.00776302	downinhypoxia	cidec	cell death inducing DFFA like effector c
ENSDARG00000101479	-1.23234	7.45256e-06	0.00773534	downinhypoxia	LOC103910140	CD59 glycoprotein-like
ENSDARG00000088625	-1.17601	4.9911e-05	0.0198402	downinhypoxia	si:ch211-142d6.2	si:ch211-142d6.2
ENSDARG00000093193	-1.12626	1.47862e-06	0.00258882	downinhypoxia	chia.6	chitinase, acidic.6
ENSDARG00000075827	-1.0355	0.000222611	0.0483523	downinhypoxia	f7i	coagulation factor VIIi
ENSDARG00000005179	-1.02479	6.20598e-05	0.0241555	downinhypoxia	dglucy	D-glutamate cyclase
ENSDARG00000090899	-1.01523	7.84963e-05	0.0266645	downinhypoxia	LOC108180718	syncollin-like
ENSDARG00000043729	-1.01056	3.30768e-07	0.00102996	downinhypoxia	plac8.1	placenta associated 8, tandem duplicate 1
ENSDARG00000074118	-0.976529	3.37933e-05	0.0167743	downinhypoxia	ftr15	finTRIM family, member 15
ENSDARG00000060350	-0.95117	0.000181772	0.043539	downinhypoxia	apoda.2	apolipoprotein Da, duplicate 2
ENSDARG00000079727	-0.938155	2.49851e-06	0.00359074	downinhypoxia	selenop2	selenoprotein P2
ENSDARG00000018478	-0.936034	7.62492e-05	0.0263808	downinhypoxia	agxtb	alanine--glyoxylate and serine--pyruvate aminotransferase b
ENSDARG00000045834	-0.921661	1.63487e-07	0.000696718	downinhypoxia	si:dkey-14d8.7	si:dkey-14d8.7
ENSDARG00000024503	-0.881635	4.24147e-05	0.0183192	downinhypoxia	c6ast3	six-cysteine containing astacin protease 3
ENSDARG00000056765	-0.850237	3.15863e-08	0.000196709	downinhypoxia	ela2l	elastase 2 like
ENSDARG00000033854	-0.847319	0.000212641	0.0478647	downinhypoxia	abrab	actin binding Rho activating protein b
ENSDARG00000039393	-0.834877	8.089e-05	0.0269869	downinhypoxia	si:ch211-240l19.5	si:ch211-240l19.5
ENSDARG00000041569	-0.80562	0.000229499	0.0483523	downinhypoxia	ces2a	carboxylesterase 2a
ENSDARG00000029587	-0.79851	0.000180228	0.043539	downinhypoxia	msra	methionine sulfoxide reductase A
ENSDARG00000018263	-0.789478	8.42824e-05	0.0276254	downinhypoxia	pdia2	protein disulfide isomerase family A, member 2
ENSDARG00000086254	-0.775585	0.000137363	0.0366577	downinhypoxia	hhla2b.2	HERV-H LTR-associating 2b, tandem duplicate 2
ENSDARG00000009153	-0.772723	1.86458e-07	0.000696718	downinhypoxia	pla2g1b	phospholipase A2, group IB (pancreas)
ENSDARG00000030616	-0.772	2.35102e-05	0.0141431	downinhypoxia	nfe2l1a	nuclear factor, erythroid 2-like 1a
ENSDARG00000030915	-0.769079	4.08197e-05	0.0183192	downinhypoxia	cpa1	carboxypeptidase A1 (pancreatic)
ENSDARG00000042993	-0.759414	2.85287e-05	0.0152286	downinhypoxia	prss1	serine protease 1
ENSDARG00000077058	-0.74868	0.00021958	0.0482637	downinhypoxia	LOC100334908	elastase-1-like
ENSDARG00000002396	-0.737186	9.05811e-05	0.0286835	downinhypoxia	cry-dash	cryptochrome DASH
ENSDARG00000007276	-0.731122	1.75794e-05	0.0121643	downinhypoxia	ela3l	elastase 3 like
ENSDARG00000015123	-0.727328	0.000123567	0.0355168	downinhypoxia	dnase1l4.1	deoxyribonuclease 1 like 4, tandem duplicate 1
ENSDARG00000102442	-0.719816	4.27236e-05	0.0183192	downinhypoxia	folr	folate receptor
ENSDARG00000105411	-0.707859	0.00013593	0.0366577	downinhypoxia	si:ch211-113d11.5	si:ch211-113d11.5
ENSDARG00000057437	-0.684001	7.08321e-05	0.0259481	downinhypoxia	apodb	apolipoprotein Db
ENSDARG00000090428	-0.681646	3.10199e-05	0.0160985	downinhypoxia	ctrb1	chymotrypsinogen B1
ENSDARG00000103687	-0.661467	1.00568e-05	0.00854048	downinhypoxia	sycn.2	syncollin, tandem duplicate 2
ENSDARG00000068680	-0.660019	9.90104e-05	0.0303248	downinhypoxia	ctrl	chymotrypsin-like
ENSDARG00000020123	-0.648795	2.42242e-05	0.0141431	downinhypoxia	coq8aa	coenzyme Q8A, genome duplicate a
ENSDARG00000039730	-0.632349	0.000139298	0.0366577	downinhypoxia	zgc:112160	zgc:112160
ENSDARG00000076011	-0.630164	0.000226744	0.0483523	downinhypoxia	si:ch211-149b19.3	si:ch211-149b19.3
ENSDARG00000033832	-0.625143	4.75775e-05	0.0195328	downinhypoxia	ampd1	adenosine monophosphate deaminase 1 (isoform M)
ENSDARG00000009443	-0.621954	2.04575e-05	0.0131796	downinhypoxia	zgc:92137	zgc:92137
ENSDARG00000040432	-0.604642	8.14866e-06	0.00776302	downinhypoxia	klf2b	Kruppel-like factor 2b
ENSDARG00000053097	-0.556923	0.000199945	0.0461181	downinhypoxia	hsf2	heat shock transcription factor 2
ENSDARG00000088711	-0.541556	0.0001904	0.0444655	downinhypoxia	lgals1l1	lectin, galactoside-binding, soluble, 1 (galectin 1)-like 1
ENSDARG00000101160	-0.521525	8.97064e-05	0.0286835	downinhypoxia	apoa4a	apolipoprotein A-IV a
ENSDARG00000053358	0.506539	4.31432e-05	0.0183192	upinhypoxia	basp1	brain abundant, membrane attached signal protein 1
ENSDARG00000030614	0.530523	7.35754e-05	0.0263713	upinhypoxia	syt1a	synaptotagmin Ia
ENSDARG00000099203	0.562148	8.41503e-06	0.00776302	upinhypoxia	atp1b2a	ATPase Na+/K+ transporting subunit beta 2a
ENSDARG00000055216	0.567916	0.000119445	0.0348685	upinhypoxia	tuba1c	tubulin, alpha 1c
ENSDARG00000020795	0.583776	0.000157945	0.040423	upinhypoxia	rac3b	Rac family small GTPase 3b
ENSDARG00000007654	0.601582	0.000212431	0.0478647	upinhypoxia	nsfa	N-ethylmaleimide-sensitive factor a
ENSDARG00000039647	0.607945	0.000173741	0.0427106	upinhypoxia	slc6a1b	solute carrier family 6 member 1b
ENSDARG00000027419	0.612777	7.48101e-05	0.0263713	upinhypoxia	gad1b	glutamate decarboxylase 1b
ENSDARG00000025106	0.619971	0.000230335	0.0483523	upinhypoxia	ppp3cb	protein phosphatase 3, catalytic subunit, beta isozyme
ENSDARG00000076364	0.628462	0.000163849	0.041287	upinhypoxia	si:dkey-178k16.1	si:dkey-178k16.1
ENSDARG00000103937	0.648167	1.65635e-05	0.0121643	upinhypoxia	ndrg4	NDRG family member 4
ENSDARG00000022995	0.652668	3.41178e-05	0.0167743	upinhypoxia	clic4	chloride intracellular channel 4
ENSDARG00000099257	0.654102	0.000187655	0.0443793	upinhypoxia	si:ch73-119p20.1	si:ch73-119p20.1
ENSDARG00000102453	0.658745	2.79571e-05	0.0152286	upinhypoxia	slc1a2b	solute carrier family 1 member 2b
ENSDARG00000059775	0.670043	1.67478e-05	0.0121643	upinhypoxia	slc32a1	solute carrier family 32 member 1
ENSDARG00000017673	0.671385	6.75237e-05	0.0252309	upinhypoxia	nova2	NOVA alternative splicing regulator 2
ENSDARG00000086222	0.67519	3.7536e-05	0.0179816	upinhypoxia	nat16	N-acetyltransferase 16
ENSDARG00000100166	0.694355	0.00024185	0.0496537	upinhypoxia	si:dkeyp-9d4.3	si:dkeyp-9d4.3
ENSDARG00000059945	0.766332	1.12668e-06	0.00258882	upinhypoxia	sv2a	synaptic vesicle glycoprotein 2A
ENSDARG00000068745	0.771799	0.000134025	0.0366577	upinhypoxia	map4l	microtubule associated protein 4 like
ENSDARG00000051970	0.816336	0.000143452	0.0372237	upinhypoxia	smu1b	SMU1 DNA replication regulator and spliceosomal factor b
ENSDARG00000114797	0.852062	9.73194e-05	0.0303036	upinhypoxia	rab3b	RAB3B, member RAS oncogene family
ENSDARG00000000503	0.860378	1.66278e-06	0.00258882	upinhypoxia	stx1b	syntaxin 1B
ENSDARG00000015537	0.886971	1.40113e-05	0.0113814	upinhypoxia	gad2	glutamate decarboxylase 2
ENSDARG00000097196	0.900382	2.74231e-06	0.00365961	upinhypoxia	CR847531.1	NA
ENSDARG00000105201	0.949578	1.5664e-06	0.00258882	upinhypoxia	adcyap1r1a	adenylate cyclase activating polypeptide 1a (pituitary) receptor type I
ENSDARG00000040123	0.9727	0.000218352	0.0482637	upinhypoxia	zfpm2a	zinc finger protein, FOG family member 2a
ENSDARG00000098880	1.00003	7.19232e-06	0.00773534	upinhypoxia	pclob	piccolo presynaptic cytomatrix protein b
ENSDARG00000030376	1.024	1.86222e-05	0.0124257	upinhypoxia	grin2bb	glutamate receptor, ionotropic, N-methyl D-aspartate 2B, genome duplicate b
ENSDARG00000057660	1.02771	3.94166e-05	0.0183192	upinhypoxia	dhx57	DEAH (Asp-Glu-Ala-Asp/His) box polypeptide 57
ENSDARG00000012610	1.08503	6.02337e-06	0.00703342	upinhypoxia	saga	S-antigen; retina and pineal gland (arrestin) a
ENSDARG00000053205	1.14755	2.20917e-05	0.013758	upinhypoxia	ppfia4	PTPRF interacting protein alpha 4
ENSDARG00000079997	1.40152	0.000102313	0.0303415	upinhypoxia	si:zfos-223e1.2	si:zfos-223e1.2
ENSDARG00000100339	1.51522	0.000101575	0.0303415	upinhypoxia	arf4b	ADP-ribosylation factor 4b
ENSDARG00000079078	6.28938	4.80924e-05	0.0195328	upinhypoxia	si:ch211-5k11.8	hbz
ENSDARG00000097011	6.66797	6.44291e-05	0.0245659	upinhypoxia	hbaa1	hemoglobin, alpha adult 1
Extra genes 4-fold up but not padj
ENSDARG00000097238	7.20365	NA	NA			hbba1
ENSDARG00000089087	7.3176	0.00204913	0.168364			hbba1
ENSDARG00000059039	7.40725	0.0581305	0.640298			mhc1ula
