# Supplementary material for: Paternal hypoxia exposure primes offspring for increased hypoxia resistance
Source: BMC Biol. 2022 Aug 30;20:185. doi: 10.1186/s12915-022-01389-x (PMC9426223; doi:10.1186/s12915-022-01389-x)
Supplement: Supplementary file 3 — Additional file 3: Table S3. Whole genome bisulfite sequencing summary data. [file 12915_2022_1389_MOESM3_ESM.xlsx]

## Sheet: Sheet1
Table S3. Whole genome bisulfite sequencing of the sperm of hypoxic vs. control males
The table lists the general sequencing statistics as well as the number of cytosine calls at either CG dinucleotides ('CG') or in other sequence contexts ('non-CG'), for the samples used in the experiments, mapped against the Zebrafish genome version 11 (GRCz11) .
Details of bioinformatic processing are provided in the Methods section. The frequency of non-CG methylation indicates the maximum rate of non-conversion during the bisulfite treatment step; by this measure, all libraries had a bisulfite conversion efficiency of at least 98.52%.
Sample	Reads number	Mapping efficiency	Total unique mapped reads	Methylated CG calls	Unmethylated CG calls	Total CG calls	% CG Methylation	Methylated non-CG calls	Unmethylated non-CG calls	Total non-CG calls	Non-CG Methylation
WGBS_ZF_hypoxia_01	71407777	0.448	32002473	40595086	7701958	48297044	0.840529	2891863	204518174	207410037	0.0139427
WGBS_ZF_hypoxia_02	63581861	0.449	28517341	37211081	6924223	44135304	0.843114	2802223	186459744	189261967	0.0148061
WGBS_ZF_hypoxia_03	74348252	0.449	33365526	41945900	7945201	49891101	0.840749	2933887	212658962	215592849	0.0136085
WGBS_ZF_control_01	60567819	0.451	27287633	34647909	6480315	41128224	0.842436	2529456	176922946	179452402	0.0140954
WGBS_ZF_control_02	62901530	0.452	28453313	35787583	6746571	42534154	0.841385	2558652	183685718	186244370	0.0137381
WGBS_ZF_control_03	74540770	0.452	33692759	42528134	7911181	50439315	0.843154	3154853	216091870	219246723	0.0143895
