# Supplementary material for: Paternal hypoxia exposure primes offspring for increased hypoxia resistance
Source: BMC Biol. 2022 Aug 30;20:185. doi: 10.1186/s12915-022-01389-x (PMC9426223; doi:10.1186/s12915-022-01389-x)
Supplement: Supplementary file 4 — Additional file 4: Table S4. Genomic position and annotations of hypoxia-induced differentially methylated regions (DMRs) in zebrafish sperm. [file 12915_2022_1389_MOESM4_ESM.xlsx]

## Sheet: CGI_DM_p05
Table S4. Genomic position and annotations of hypoxia-induced DMRs in zebrafish sperm.
Probe	Chromosome	Start	End	Probe.Strand	Feature	ID	Description	Feature.Strand	Type	Feature.Orientation	Distance	WGBS_sperm_hypoxia_1	WGBS_sperm_hypoxia_2	WGBS_sperm_hypoxia_3	WGBS_sperm_no_treatment_1	WGBS_sperm_no_treatment_2	WGBS_sperm_no_treatment_3	mean_hypoxia	mean_control	delta	ttest_p_value	DMR_type
oe = 0.95	12	40845623	40846400	+	CDH18	ENSDARG00000102769	cadherin 18 [Source:HGNC Symbol;Acc:HGNC:1757]	+	gene	overlapping	0	94.2857	96.4706	89.899	27.6316	3.82166	6.12245	93.5518	12.5252	-81.0265	0.00598599	hypomethylated
oe = 0.95	6	35327188	35327681	+	null					Not found	0	97.2028	53.2468	98.2759	16.5138	4.29448	20.5357	82.9085	13.7813	-69.1272	0.0328649	hypomethylated
oe = 1.15	6	37479428	37479941	+	jade3	ENSDARG00000019614	jade family PHD finger 3 [Source:ZFIN;Acc:ZDB-GENE-030131-928]	-	gene	overlapping	0	93.3333	92.7083	94.2731	42.6471	45.8874	48.6111	93.4383	45.7152	-47.7231	0.000678869	hypomethylated
oe = 1.06	1	7355207	7355694	+	si:ch73-383l1.1	ENSDARG00000090408	si:ch73-383l1.1 [Source:ZFIN;Acc:ZDB-GENE- 121214-64]	+	gene	overlapping	0	96.2963	94.9045	95.3704	39.7059	56.6667	47.8261	95.5237	48.0662	-47.4575	0.0100867	hypomethylated
oe = 1.04	9	37164162	37164667	+	gli2a	ENSDARG00000025641	GLI family zinc finger 2a [Source:ZFIN;Acc:ZDB-GENE-990706-8]	+	gene	overlapping	0	95.9459	93.3333	96	62.7451	70	58.5859	95.0931	63.777	-31.3161	0.00779535	hypomethylated
oe = 0.91	17	1735145	1736239	+	null					Not found	0	86.8421	91.7808	94.7368	62.8571	60.3448	60	91.1199	61.0673	-30.0526	0.00232724	hypomethylated
oe = 0.99	25	16710661	16711985	+	galnt8a.2	ENSDARG00000011869	polypeptide N- acetylgalactosaminyltransferase 8a, tandem duplicate 2 [Source:ZFIN;Acc:ZDB-GENE-131122-40]	-	gene	overlapping	0	87.7193	77.9412	80.5085	63.354	61.0687	48.9796	82.0563	57.8008	-24.2555	0.0146166	hypomethylated
oe = 1.00	16	37955023	37955539	+	mrap2a	ENSDARG00000074763	melanocortin 2 receptor accessory protein 2a [Source:ZFIN;Acc:ZDB-GENE-100729-3]	-	gene	overlapping	0	78.5714	68.6567	76.4706	56.25	50.5155	56.8966	74.5662	54.554	-20.0122	0.00776121	hypomethylated
oe = 1.04	22	1382468	1383017	+	BX322657.1	ENSDARG00000102448	No description	+	gene	overlapping	0	90.1408	97.8261	88.8889	83.7209	72.4138	75.8621	92.2853	77.3323	-14.953	0.027868	hypomethylated
oe = 0.93	2	59613497	59616709	+	null					Not found	0	91.9463	90.991	94.3662	80.7692	77.5	75.6757	92.4345	77.9816	-14.4529	0.00221993	hypomethylated
oe = 1.15	19	5452613	5453231	+	null					Not found	0	98.3957	92.4419	96.8	82.8829	79.0476	88.4058	95.8792	83.4454	-12.4338	0.0244395	hypomethylated
oe = 1.34	18	36554714	36555371	+	null					Not found	0	90.9091	96.9697	100	83.3333	82.7586	85	95.9596	83.6973	-12.2623	0.0376056	hypomethylated
oe = 0.87	3	9959580	9960038	+	null					Not found	0	89.5833	94.4444	94.1176	82.6087	82.7586	77.4194	92.7151	80.9289	-11.7862	0.00770229	hypomethylated
oe = 1.03	6	4308370	4309126	+	nbeal1	ENSDARG00000099547	neurobeachin-like 1 [Source:ZFIN;Acc:ZDB- GENE-130530-544]	+	gene	overlapping	0	93.1818	93.1818	97.7273	80	82.4561	87.7358	94.697	83.3973	-11.2996	0.0193417	hypomethylated
oe = 0.90	8	42602377	42603005	+	null					Not found	0	90.2778	93.1818	84.375	72.7273	82.1429	79.1667	89.2782	78.0123	-11.2659	0.0415878	hypomethylated
oe = 0.85	19	23227816	23228544	+	grb10a	ENSDARG00000002013	growth factor receptor-bound protein 10a [Source:ZFIN;Acc:ZDB-GENE-040822-32]	-	gene	overlapping	0	95.9184	94.4444	91.8033	83.1325	86.0465	81.6667	94.0554	83.6152	-10.4401	0.00412577	hypomethylated
oe = 0.79	22	27757970	27758525	+	null					Not found	0	98.9011	100	96.2121	91.7293	88.8889	86.7647	98.3711	89.1276	-9.24343	0.00831421	hypomethylated
oe = 0.81	7	61062454	61063667	+	nwd2	ENSDARG00000077162	NACHT and WD repeat domain containing 2 [Source:ZFIN;Acc:ZDB-GENE-161213-1]	+	gene	overlapping	0	97.9167	98.1132	100	90.9091	87.0968	90.9091	98.6766	89.6383	-9.03831	0.00793475	hypomethylated
oe = 0.82	12	7550153	7550790	+	null					Not found	0	82.2785	80.6122	86.4865	74.6479	74.2857	74.7664	83.1257	74.5667	-8.55908	0.0384569	hypomethylated
oe = 1.21	6	45152346	45152965	+	BX942846.1	ENSDARG00000104277	No description	+	gene	overlapping	0	84.4828	80.6452	87.8788	75	75	77.9412	84.3356	75.9804	-8.35518	0.0396454	hypomethylated
oe = 0.81	7	20641288	20642247	+	null					Not found	0	93.4783	95.4167	94.6154	84.4828	88.4058	86.1789	94.5034	86.3558	-8.14763	0.00823914	hypomethylated
oe = 0.93	1	29803975	29804474	+	tm9sf2	ENSDARG00000003866	transmembrane 9 superfamily member 2 [Source:ZFIN;Acc:ZDB-GENE-030131-6302]	+	gene	overlapping	0	87.037	87.234	90.9091	81.8182	80.7692	78.5714	88.3934	80.3863	-8.00711	0.00859527	hypomethylated
oe = 1.45	12	41112932	41113340	+	CDH18	ENSDARG00000102769	cadherin 18 [Source:HGNC Symbol;Acc:HGNC:1757]	+	gene	overlapping	0	95.3488	94.1936	93.2515	86.8687	86.8932	85.0575	94.2646	86.2731	-7.99152	0.000741738	hypomethylated
oe = 1.27	16	23765167	23765767	+	null					Not found	0	95.6522	97.2222	94.3396	89.6552	84.0909	89.5522	95.738	87.7661	-7.9719	0.0330344	hypomethylated
oe = 1.19	7	44299682	44300377	+	null					Not found	0	93.7107	94.186	90.6977	83.0189	82.9268	88.8199	92.8648	84.9219	-7.94295	0.0352092	hypomethylated
oe = 0.87	3	57021596	57022110	+	null					Not found	0	95.4918	97.4026	98.7421	91.0448	86.747	90.4412	97.2122	89.411	-7.8012	0.0116676	hypomethylated
oe = 1.15	5	68273847	68274405	+	tnfsf13	ENSDARG00000091556	TNF superfamily member 13 [Source:ZFIN;Acc:ZDB-GENE-120508-6]	+	gene	overlapping	0	95.082	96.2121	94.709	87.7193	85.3846	89.5062	95.3344	87.5367	-7.79767	0.0136974	hypomethylated
oe = 0.92	17	2713279	2713786	+	spata7	ENSDARG00000075898	spermatogenesis associated 7 [Source:ZFIN;Acc:ZDB-GENE-050419-61]	-	gene	overlapping	0	95.2	96.4286	95.6204	88.6076	89.1892	86.1702	95.7497	87.989	-7.76067	0.00717255	hypomethylated
oe = 1.08	5	68107634	68108326	+	null					Not found	0	87.2727	91.1765	91.1504	83.6364	81.0811	81.9277	89.8665	82.215	-7.6515	0.0123344	hypomethylated
oe = 1.36	6	52075737	52076379	+	null					Not found	0	86.9565	89.6552	88.4615	81.4815	79.661	81.0811	88.3577	80.7412	-7.61655	0.00206712	hypomethylated
oe = 1.25	22	12755187	12755806	+	cnot9	ENSDARG00000033855	CCR4-NOT transcription complex subunit 9 [Source:ZFIN;Acc:ZDB-GENE-030131-1558]	-	gene	overlapping	0	97.0414	91.8033	91.4692	88.3495	87.1622	82.069	93.438	85.8602	-7.57775	0.0456524	hypomethylated
oe = 0.73	4	64926214	64934449	+	null					Not found	0	94.267	93.9332	93.3725	88.6228	85.7143	84.8806	93.8575	86.4059	-7.45165	0.0182266	hypomethylated
oe = 1.13	4	74429648	74430435	+	null					Not found	0	89.7727	90.991	93.6508	81.9672	87.8049	82.4176	91.4715	84.0632	-7.40828	0.0374058	hypomethylated
oe = 1.43	1	50265334	50265980	+	tbck	ENSDARG00000013667	TBC1 domain containing kinase [Source:ZFIN;Acc:ZDB-GENE-070112-1062]	-	gene	overlapping	0	89.3333	95.5556	89.3204	83.7607	86.25	82.069	91.4031	84.0265	-7.37655	0.0497372	hypomethylated
oe = 0.86	19	35562344	35562856	+	col8a2	ENSDARG00000060893	collagen, type VIII, alpha 2 [Source:ZFIN;Acc:ZDB-GENE-060503-488]	-	gene	overlapping	0	96.6102	97.7778	94.8052	90.566	87.3874	90.2985	96.3977	89.4173	-6.9804	0.00686841	hypomethylated
oe = 1.36	5	64518850	64519551	+	null					Not found	0	97.5	94.7368	92.9825	87.234	86.5385	90.566	95.0731	88.1128	-6.96025	0.0184613	hypomethylated
oe = 0.90	5	64189791	64190873	+	ak5l	ENSDARG00000017739	adenylate kinase 5, like [Source:ZFIN;Acc:ZDB-GENE-050410-2]	-	gene	overlapping	0	94.5578	88.2353	92.6267	82.0513	86.0656	86.5772	91.8066	84.898	-6.9086	0.0463	hypomethylated
oe = 0.82	2	4931423	4931832	+	dlg1l	ENSDARG00000102216	discs, large (Drosophila) homolog 1, like [Source:ZFIN;Acc:ZDB-GENE-050222-3]	-	gene	overlapping	0	95.4545	98.2456	96.1538	90.4762	88.8889	90	96.618	89.7884	-6.82964	0.00490121	hypomethylated
oe = 0.83	12	20168628	20169737	+	null					Not found	0	92.5287	98.4375	97.0588	91.1765	87.5	89.2857	96.0084	89.3207	-6.68762	0.0432351	hypomethylated
oe = 0.84	10	2161516	2161925	+	null					Not found	0	89.5833	89.4737	94.7368	86.9565	82.2581	84.5361	91.2646	84.5836	-6.68107	0.0416729	hypomethylated
oe = 1.11	21	43681068	43681776	+	tmlhe	ENSDARG00000077547	trimethyllysine hydroxylase, epsilon [Source:ZFIN;Acc:ZDB-GENE-091204-144]	+	gene	overlapping	0	94.1176	91.8919	96.7742	87.5	84.8485	90.9091	94.2612	87.7525	-6.50872	0.0469789	hypomethylated
oe = 1.09	23	8778174	8778678	+	null					Not found	0	91.3793	87.9121	92.3913	85.1852	83.9286	83.0769	90.5609	84.0636	-6.49734	0.0258918	hypomethylated
oe = 0.98	6	56032374	56032993	+	null					Not found	0	96.6102	94.3662	96.2963	88.7324	90.0826	89.2857	95.7576	89.3669	-6.39064	0.00352114	hypomethylated
oe = 0.90	23	4784930	4785651	+	vgll4a	ENSDARG00000094332	vestigial-like family member 4a [Source:ZFIN;Acc:ZDB-GENE-100922-230]	+	gene	overlapping	0	92.1739	92.5373	88.2353	82.6087	87.3016	83.9506	90.9822	84.6203	-6.36187	0.0315462	hypomethylated
oe = 0.83	7	10687797	10688379	+	null					Not found	0	94.8276	98.9011	97.561	90.566	91.5254	90.9091	97.0966	91.0002	-6.09637	0.0310325	hypomethylated
oe = 0.79	7	20638205	20640630	+	si:dkey-19b23.15	ENSDARG00000075140	si:dkey-19b23.15 [Source:ZFIN;Acc:ZDB-GENE- 160728-17]	+	gene	upstream	1328	94.5455	95.5729	94.6015	87.6543	89.6825	89.4737	94.9066	88.9368	-5.96979	0.00375176	hypomethylated
oe = 0.90	18	29865758	29868528	+	null					Not found	0	98.2759	97.5694	97.8622	92.0863	91.4634	92.381	97.9025	91.9769	-5.92561	0.000103427	hypomethylated
oe = 1.02	8	2924866	2925590	+	null					Not found	0	94.8718	91.4634	94.6154	86.4407	89.7727	86.9919	93.6502	87.7351	-5.91511	0.0172111	hypomethylated
oe = 1.13	7	65903230	65904006	+	tead1b	ENSDARG00000059483	TEA domain family member 1b [Source:ZFIN;Acc:ZDB-GENE-091013-5]	+	gene	overlapping	0	89.2857	88.4615	86.8852	80.7692	85.1852	81.1111	88.2108	82.3552	-5.85565	0.0357389	hypomethylated
oe = 0.85	24	36784213	36784694	+	null					Not found	0	91.3043	91.6667	93.4426	83.908	87.619	87.5	92.1379	86.3424	-5.79551	0.0235778	hypomethylated
oe = 0.75	4	53947381	53949219	+	RF00003	ENSDARG00000115278	No description	+	gene	overlapping	0	94.1176	94.4724	94.8454	87.619	89.6104	88.8889	94.4785	88.7061	-5.77235	0.00517194	hypomethylated
oe = 0.96	21	3346207	3347106	+	null					Not found	0	93.4426	94	94.0678	87	89.3082	87.931	93.8368	88.0797	-5.75707	0.00879631	hypomethylated
oe = 0.98	17	11143595	11144116	+	si:ch211-185a18.2	ENSDARG00000097772	si:ch211-185a18.2 [Source:ZFIN;Acc:ZDB-GENE- 120119-1]	-	gene	overlapping	0	96.5116	92	92.053	87.9121	86.3636	89.1304	93.5215	87.8021	-5.71948	0.0420718	hypomethylated
oe = 1.00	22	38721017	38721525	+	null					Not found	0	89.7436	84.8485	88.8889	81.4286	84.507	80.3922	87.827	82.1093	-5.71773	0.0448337	hypomethylated
oe = 1.33	16	53883075	53883664	+	null					Not found	0	96.2264	95.1613	97.619	91.6667	91.3793	88.8889	96.3356	90.645	-5.69063	0.00826931	hypomethylated
oe = 1.11	4	74224213	74224612	+	ptprr	ENSDARG00000105744	protein tyrosine phosphatase, receptor type, r [Source:ZFIN;Acc:ZDB-GENE-101029-2]	+	gene	downstream	1835	91.1111	92.9577	93.75	85.2941	85.7143	89.8551	92.6063	86.9545	-5.65179	0.0404514	hypomethylated
oe = 0.93	9	15483374	15486789	+	null					Not found	0	100	96.6102	100	94.4444	94.8718	90.9091	98.8701	93.4084	-5.46161	0.032391	hypomethylated
oe = 1.18	5	3479728	3480475	+	null					Not found	0	96.5812	94.8905	97.1564	93.1624	88.4956	90.7563	96.2094	90.8048	-5.40461	0.0381483	hypomethylated
oe = 0.92	2	55174335	55174830	+	null					Not found	0	99	98.0392	99.0654	94.3262	92.4242	93.3962	98.7015	93.3822	-5.31931	0.00258879	hypomethylated
oe = 1.00	4	27202782	27203277	+	null					Not found	0	90	93.0233	88.0952	86.4865	84.6154	84.2105	90.3728	85.1041	-5.2687	0.0479772	hypomethylated
oe = 0.93	2	7533424	7533833	+	null					Not found	0	94.4444	96	98.0952	91.2088	91.1111	90.5512	96.1799	90.957	-5.22286	0.0346037	hypomethylated
oe = 0.84	7	46961359	46963933	+	null					Not found	0	94.8276	94.5055	97.9167	92.233	91.358	88.172	95.7499	90.5877	-5.16222	0.0356512	hypomethylated
oe = 0.85	11	10674880	10680156	+	slc4a10a	ENSDARG00000063133	solute carrier family 4, sodium bicarbonate transporter, member 10a [Source:ZFIN;Acc:ZDB-GENE-100215- 3]	-	gene	overlapping	0	94.1296	95.7747	96.0494	88.0282	92.7203	89.8592	95.3179	90.2025	-5.11532	0.0475707	hypomethylated
oe = 1.19	17	3176840	3177371	+	null					Not found	0	96	98.7654	99.2308	93.0556	93.9759	92	97.9987	93.0105	-4.98825	0.0207128	hypomethylated
oe = 0.90	21	4203676	4204689	+	rapgef1b	ENSDARG00000015971	Rap guanine nucleotide exchange factor (GEF) 1b [Source:ZFIN;Acc:ZDB-GENE-040426-1001]	+	gene	overlapping	0	94.0887	94.0741	91.6129	86	89.8438	89.1626	93.2585	88.3354	-4.92311	0.032207	hypomethylated
oe = 0.64	12	33933690	33934228	+	trim8b	ENSDARG00000060729	tripartite motif containing 8b [Source:ZFIN;Acc:ZDB-GENE-030131-4325]	+	gene	overlapping	0	93.7931	95.6693	97.9638	89.7674	90.0322	92.9054	95.8087	90.9017	-4.90706	0.0368988	hypomethylated
oe = 0.82	5	28841762	28846365	+	null					Not found	0	96.1538	94.8276	95.4545	90.4762	89.2857	92.4242	95.4787	90.7287	-4.74994	0.0222739	hypomethylated
oe = 1.04	17	24237840	24238336	+	ehbp1	ENSDARG00000043643	EH domain binding protein 1 [Source:ZFIN;Acc:ZDB-GENE-091006-4]	+	gene	overlapping	0	94.5578	96.1538	98.3051	91.3043	91.0714	92.5532	96.3389	91.643	-4.69593	0.034441	hypomethylated
oe = 0.90	12	48958909	48960588	+	CABZ01112647.1	ENSDARG00000107527	No description	-	gene	overlapping	0	36.2362	35.5852	34.5503	31.6248	31.4575	29.4118	35.4572	30.8314	-4.62589	0.0081701	hypomethylated
oe = 0.82	5	8826035	8826960	+	CR854981.1	ENSDARG00000115465	No description	+	gene	overlapping	0	91.8455	91.5663	94.6429	90	85.7143	88.5376	92.6849	88.0839	-4.60093	0.0480516	hypomethylated
oe = 1.27	25	33838851	33839446	+	null					Not found	0	95.3846	97.619	97.076	92.3077	93.985	90.1235	96.6932	92.1387	-4.55452	0.0345141	hypomethylated
oe = 0.79	23	26141017	26141954	+	ptpn22	ENSDARG00000104197	protein tyrosine phosphatase, non-receptor type 22 [Source:ZFIN;Acc:ZDB-GENE-060503-458]	+	gene	downstream	659	96.7136	94.7059	97.1223	91.3979	91.1765	92.3077	96.1806	91.6273	-4.55326	0.0136597	hypomethylated
oe = 0.91	16	12778150	12778602	+	foxj2	ENSDARG00000057680	forkhead box J2 [Source:ZFIN;Acc:ZDB-GENE- 100922-240]	-	gene	overlapping	0	92.1739	89.1892	89.8876	87.5	83.6735	86.6667	90.4169	85.9467	-4.4702	0.0415253	hypomethylated
oe = 0.77	21	38570990	38572661	+	pof1b	ENSDARG00000054060	POF1B, actin binding protein [Source:ZFIN;Acc:ZDB-GENE-030131-4287]	-	gene	overlapping	0	92.1429	92.3077	92.2619	88.9908	88.4297	86.0335	92.2375	87.818	-4.41945	0.0392682	hypomethylated
oe = 0.86	22	24572469	24572929	+	wdr47b	ENSDARG00000099757	WD repeat domain 47b [Source:ZFIN;Acc:ZDB- GENE-121114-10]	+	gene	overlapping	0	96.1749	98.3784	96.9697	91.5663	94.2675	92.4855	97.1743	92.7731	-4.4012	0.0137359	hypomethylated
oe = 0.80	4	54192815	54196208	+	null					Not found	0	90.6103	90.9091	93.1677	84.8485	88.0952	88.6487	91.5624	87.1975	-4.36491	0.0451126	hypomethylated
oe = 0.79	20	12383302	12384424	+	null					Not found	0	94.2184	97.2973	93.3504	90.6542	91.7721	89.3506	94.9554	90.5923	-4.36303	0.046635	hypomethylated
oe = 1.10	18	26278514	26280348	+	null					Not found	0	89.6552	90.4762	87.5	83.9286	84.6154	86.076	89.2105	84.8733	-4.33715	0.0199616	hypomethylated
oe = 1.12	2	57649374	57650232	+	CABZ01060891.1	ENSDARG00000067815	No description	-	gene	overlapping	0	96.5909	96.129	97.807	91.9118	91.9075	93.8596	96.8423	92.5596	-4.28268	0.00763386	hypomethylated
oe = 1.31	6	4596883	4597589	+	null					Not found	0	95.2381	95.1219	92.9825	91.8367	88.8889	90	94.4475	90.2419	-4.20563	0.0213418	hypomethylated
oe = 0.94	18	49231639	49233012	+	si:ch211-136a13.1	ENSDARG00000060927	si:ch211-136a13.1 [Source:ZFIN;Acc:ZDB-GENE- 050419-214]	+	gene	overlapping	0	91.5556	94.2675	91.9014	89.1386	87.2549	88.716	92.5748	88.3698	-4.20501	0.0195058	hypomethylated
oe = 0.91	17	20677781	20678475	+	ccdc6a	ENSDARG00000043334	coiled-coil domain containing 6a [Source:ZFIN;Acc:ZDB-GENE-030131-7848]	-	gene	overlapping	0	94.9495	94.2197	94.4751	90.8397	90.1639	90.1841	94.5481	90.3959	-4.1522	0.00017716	hypomethylated
oe = 0.64	17	13394432	13395562	+	null					Not found	0	95.2381	96.3303	96.0938	91.1765	93.0233	91.25	95.8874	91.8166	-4.0708	0.00876402	hypomethylated
oe = 0.79	22	21615056	21615616	+	null					Not found	0	95.8084	97.561	96.7949	91.8919	93.8775	92.3077	96.7214	92.6924	-4.02903	0.00753321	hypomethylated
oe = 0.82	21	44901311	44901948	+	fstl4	ENSDARG00000044319	follistatin-like 4 [Source:ZFIN;Acc:ZDB-GENE- 070127-3]	+	gene	overlapping	0	94.1176	96.5909	95.858	93.1034	91.7526	89.759	95.5222	91.5384	-3.98383	0.0341343	hypomethylated
oe = 0.81	3	50884361	50888970	+	null					Not found	0	92.0973	91.3545	90.6566	88.4058	85.3035	88.4615	91.3694	87.3903	-3.97915	0.0474312	hypomethylated
oe = 1.35	17	7470186	7470864	+	si:ch211-278p9.1	ENSDARG00000087532	si:ch211-278p9.1 [Source:ZFIN;Acc:ZDB-GENE- 081028-46]	-	gene	overlapping	0	95.8333	93.9394	93.3085	89.8876	92.3077	89.0625	94.3604	90.4193	-3.94115	0.0359617	hypomethylated
oe = 1.15	10	31332874	31333275	+	robo3	ENSDARG00000005645	roundabout, axon guidance receptor, homolog 3 (Drosophila) [Source:ZFIN;Acc:ZDB-GENE-000209-4]	-	gene	overlapping	0	90.2439	90.9091	89.4737	86.4583	87.8788	84.7826	90.2089	86.3732	-3.83565	0.0336284	hypomethylated
oe = 1.26	22	971748	972170	+	null					Not found	0	92.9825	89.7436	90.9091	87.8788	86.2275	88.2353	91.2117	87.4472	-3.7645	0.0365168	hypomethylated
oe = 1.15	5	1908709	1909270	+	null					Not found	0	96.2441	97.4684	95.092	92.3077	92.3077	93.1579	96.2682	92.5911	-3.67708	0.020803	hypomethylated
oe = 0.76	6	23913490	23914267	+	sec16b	ENSDARG00000099554	SEC16 homolog B, endoplasmic reticulum export factor [Source:ZFIN;Acc:ZDB-GENE-050208-274]	-	gene	overlapping	0	94.9555	95.1009	92.8571	89.6175	90.7975	91.6435	94.3045	90.6862	-3.61834	0.0193432	hypomethylated
oe = 0.74	21	38025225	38025670	+	rbm41	ENSDARG00000054096	RNA binding motif protein 41 [Source:ZFIN;Acc:ZDB-GENE-041114-107]	-	gene	overlapping	0	96.875	95.1923	98.2456	93.8272	92.2414	93.3962	96.771	93.1549	-3.61605	0.035313	hypomethylated
oe = 1.03	1	29430783	29431201	+	null					Not found	0	100	98.5916	100	94.6429	97.619	95.5556	99.5305	95.9392	-3.59136	0.0357398	hypomethylated
oe = 0.77	20	12119774	12120185	+	null					Not found	0	97.3214	96.3918	96.4103	93.7198	92.8105	92.9293	96.7078	93.1532	-3.55463	0.00108351	hypomethylated
oe = 0.97	8	38933036	38933484	+	null					Not found	0	98.0392	100	96.9697	94.3182	95.1807	94.898	98.3363	94.799	-3.53735	0.0484295	hypomethylated
oe = 0.92	16	51804538	51805057	+	null					Not found	0	89.881	92.126	92.437	87.9121	87.3418	88.6957	91.4813	87.9832	-3.49813	0.0317026	hypomethylated
oe = 0.83	11	2260979	2261601	+	znf740a	ENSDARG00000070939	zinc finger protein 740a [Source:ZFIN;Acc:ZDB-GENE-030131-5064]	-	gene	overlapping	0	92.8571	94.4444	92.4731	89.7727	91.1111	88.4615	93.2582	89.7818	-3.47644	0.0255661	hypomethylated
oe = 1.25	24	40796567	40797201	+	null					Not found	0	94.4444	95.0495	96.3855	91.3043	91.2281	92.9412	95.2932	91.8245	-3.46863	0.0123458	hypomethylated
oe = 1.39	18	47143592	47144144	+	null					Not found	0	96.861	95.4887	97.7612	94.5312	92.2481	93.1973	96.7036	93.3255	-3.3781	0.0225322	hypomethylated
oe = 0.74	23	21044477	21047005	+	null					Not found	0	97.1354	96.7339	96.652	92.3304	93.3333	94.8956	96.8404	93.5198	-3.32067	0.0423485	hypomethylated
oe = 1.38	11	3631408	3632023	+	itih1	ENSDARG00000055053	inter-alpha-trypsin inhibitor heavy chain 1 [Source:ZFIN;Acc:ZDB-GENE-130530-650]	-	gene	overlapping	0	97.2222	97.1429	95	92.7928	93.1818	93.4426	96.455	93.1391	-3.31595	0.0378078	hypomethylated
oe = 0.78	25	17809235	17809943	+	galnt18a	ENSDARG00000100889	UDP-N-acetyl-alpha-D- galactosamine:polypeptide N- acetylgalactosaminyltransferase 18a [Source:ZFIN;Acc:ZDB- GENE-080723-30]	+	gene	overlapping	0	99.1453	98.3471	96.2963	95.3488	94.5652	94.2623	97.9296	94.7255	-3.20412	0.0493021	hypomethylated
oe = 0.86	13	35117785	35123103	+	null					Not found	0	96.9388	96.875	96.8586	95.0413	92.8	93.2773	96.8908	93.7062	-3.18459	0.0427278	hypomethylated
oe = 1.00	11	34622989	34623463	+	mapkapk3	ENSDARG00000111612	mitogen-activated protein kinase-activated protein kinase 3 [Source:ZFIN;Acc:ZDB-GENE-061215-124]	-	gene	overlapping	0	98.8636	96.875	97.9167	95.5556	93.2203	95.3488	97.8851	94.7082	-3.17686	0.0308211	hypomethylated
oe = 1.19	7	11110670	11111257	+	null					Not found	0	96.7391	96.5909	94.5205	91.3793	93.9394	93.0435	95.9502	92.7874	-3.1628	0.0381368	hypomethylated
oe = 0.88	1	43440047	43440514	+	null					Not found	0	96.7742	98.8095	99.0566	96.6102	94.9153	93.6508	98.2134	95.0587	-3.1547	0.0497548	hypomethylated
oe = 0.70	12	46930476	46931003	+	fam53b	ENSDARG00000016156	family with sequence similarity 53, member B [Source:ZFIN;Acc:ZDB-GENE-040426-2495]	+	gene	overlapping	0	97.2277	96.3303	96.0128	94.3888	92.2872	93.4901	96.5236	93.3887	-3.1349	0.0179503	hypomethylated
oe = 0.72	22	23739798	23742301	+	cfhl2	ENSDARG00000103760	complement factor H like 2 [Source:ZFIN;Acc:ZDB-GENE-041114-123]	-	gene	overlapping	0	95.8049	95.3661	93.9591	92.4342	92.418	91.1854	95.0434	92.0126	-3.0308	0.0142695	hypomethylated
oe = 0.93	10	5794258	5794741	+	il6st	ENSDARG00000104693	interleukin 6 signal transducer [Source:ZFIN;Acc:ZDB-GENE-080104-6]	-	gene	overlapping	0	95.9538	93.4272	94.429	91.3265	92.381	91.195	94.6033	91.6342	-2.96917	0.0372235	hypomethylated
oe = 0.86	19	24014669	24019365	+	syt11a	ENSDARG00000057913	synaptotagmin XIa [Source:ZFIN;Acc:ZDB-GENE- 040426-2815]	+	gene	overlapping	0	93.5484	94.5205	94.4853	91.129	92.4855	90.0474	94.1847	91.2207	-2.96408	0.0357686	hypomethylated
oe = 1.18	24	5490533	5491183	+	null					Not found	0	99.3671	96.8153	98.5222	94.4444	95.092	96.3731	98.2348	95.3032	-2.93167	0.0392926	hypomethylated
oe = 0.81	18	50828895	50829913	+	ddb1	ENSDARG00000074431	damage-specific DNA binding protein 1 [Source:ZFIN;Acc:ZDB-GENE-040426-1272]	-	gene	overlapping	0	96.2712	94.8339	95.2632	92.1348	92.126	93.3504	95.4561	92.5371	-2.91903	0.00776764	hypomethylated
oe = 0.68	5	45407678	45408646	+	adamts3	ENSDARG00000060127	ADAM metallopeptidase with thrombospondin type 1 motif, 3 [Source:ZFIN;Acc:ZDB-GENE-110223-1]	+	gene	overlapping	0	96.124	94.4206	95.3704	92.3077	91.6667	93.3333	95.305	92.4359	-2.8691	0.0142923	hypomethylated
oe = 0.74	5	31653052	31657531	+	sh3glb2b	ENSDARG00000035470	SH3-domain GRB2-like endophilin B2b [Source:ZFIN;Acc:ZDB-GENE-040426-833]	-	gene	overlapping	0	88.8446	90.1119	88.2692	87.2123	85.0374	86.63	89.0753	86.2932	-2.78203	0.0318552	hypomethylated
oe = 0.81	11	33589796	33590636	+	null					Not found	0	97.9866	99.6283	97.541	96.1749	96.371	94.2857	98.3853	95.6105	-2.77476	0.0393128	hypomethylated
oe = 1.09	1	8403532	8404056	+	cacna1hb	ENSDARG00000099708	calcium channel, voltage-dependent, T type, alpha 1H subunit b [Source:ZFIN;Acc:ZDB-GENE-090312-128]	+	gene	overlapping	0	96.2963	96.4072	98.1818	94.7368	93.4641	94.403	96.9618	94.2013	-2.76048	0.025653	hypomethylated
oe = 0.76	7	2608599	2613029	+	null					Not found	0	92.17	92.4324	91.7614	88.8087	90.1754	89.3678	92.1213	89.4506	-2.67063	0.00987665	hypomethylated
oe = 0.87	6	4143294	4143737	+	sema5bb	ENSDARG00000075648	sema domain, seven thrombospondin repeats (type 1 and type 1-like), transmembrane domain (TM) and short cytoplasmic domain, (semaphorin) 5Bb [Source:ZFIN;Acc:ZDB-GENE-130530-778]	+	gene	overlapping	0	97.7376	97.4093	96.9325	95.7983	94.9074	93.5065	97.3598	94.7374	-2.62239	0.0465788	hypomethylated
oe = 0.83	6	889196	889824	+	zeb2b	ENSDARG00000078416	zinc finger E-box binding homeobox 2b [Source:ZFIN;Acc:ZDB-GENE-080717-1]	-	gene	overlapping	0	97.2222	97.2789	95.5556	94.7712	94.5455	92.8962	96.6856	94.071	-2.61461	0.0330821	hypomethylated
oe = 1.00	9	6261602	6262070	+	uxs1	ENSDARG00000056102	UDP-glucuronate decarboxylase 1 [Source:ZFIN;Acc:ZDB-GENE-020419-37]	+	gene	overlapping	0	98.913	98.6487	98.5075	96.9072	95.5752	95.7627	98.6897	96.0817	-2.608	0.0182929	hypomethylated
oe = 0.92	17	12924890	12926625	+	INSM2	ENSDARG00000020655	INSM transcriptional repressor 2 [Source:HGNC Symbol;Acc:HGNC:17539]	-	gene	overlapping	0	3.34975	2.98013	4.33815	0.717703	1.17302	0.998185	3.55601	0.96297	-2.59304	0.0160807	hypomethylated
oe = 0.80	25	25835348	25835791	+	null					Not found	0	98.6395	100	99.4186	96	96.7742	97.5207	99.3527	96.765	-2.58774	0.0121227	hypomethylated
oe = 1.31	8	35172677	35173294	+	BX897670.1	ENSDARG00000107760	No description	+	gene	overlapping	0	95	93.9759	94.702	92.4051	91.7808	92	94.5593	92.062	-2.49734	0.00437805	hypomethylated
oe = 0.88	24	27027422	27027902	+	dip2ca	ENSDARG00000062154	disco-interacting protein 2 homolog Ca [Source:ZFIN;Acc:ZDB-GENE-031118-39]	+	gene	overlapping	0	91.3793	93.0233	91.6667	89.8204	88.9764	89.7959	92.0231	89.5309	-2.49219	0.0214848	hypomethylated
oe = 1.22	19	691311	691905	+	slc6a19a.2	ENSDARG00000091560	solute carrier family 6 (neutral amino acid transporter), member 19a, tandem duplicate 2 [Source:ZFIN;Acc:ZDB-GENE-141210-16]	-	gene	overlapping	0	90.8046	90.1554	90	87.5	87.3874	88.9401	90.32	87.9425	-2.37752	0.0249801	hypomethylated
oe = 0.89	9	56450413	56451523	+	CABZ01079480.1	ENSDARG00000098398	No description	+	gene	overlapping	0	94.4321	94.9618	93.7778	91.8142	91.4226	92.9254	94.3906	92.0541	-2.3365	0.0166647	hypomethylated
oe = 0.84	6	23097804	23103124	+	null					Not found	0	94.9911	95.7768	95.1378	93.1122	93.797	92.0213	95.3019	92.9768	-2.32503	0.029759	hypomethylated
oe = 0.85	4	56834883	56840452	+	si:dkeyp-33c10.7	ENSDARG00000103119	si:dkeyp-33c10.7 [Source:ZFIN;Acc:ZDB-GENE- 070705-538]	+	gene	overlapping	0	90.9561	89.3536	89.1393	88.172	87.1233	87.1849	89.8163	87.4934	-2.32294	0.035142	hypomethylated
oe = 0.71	7	60875201	60877364	+	null					Not found	0	94.6667	95	93.617	92.5373	91.0714	92.7711	94.4279	92.1266	-2.30128	0.0295905	hypomethylated
oe = 1.19	3	56070603	56071671	+	null					Not found	0	93.3649	94.3925	94.7368	91.5385	92.3611	91.7647	94.1648	91.8881	-2.27667	0.0146639	hypomethylated
oe = 0.81	6	47952	49487	+	zgc:114175	ENSDARG00000086706	zgc:114175 [Source:ZFIN;Acc:ZDB-GENE-050913- 109]	-	gene	overlapping	0	4.03155	2.92294	2.77296	0.615006	1.63619	0.731113	3.24249	0.994103	-2.24838	0.0128486	hypomethylated
oe = 0.85	17	32252771	32258087	+	adam12	ENSDARG00000079068	ADAM metallopeptidase domain 12 [Source:ZFIN;Acc:ZDB-GENE-070809-1]	+	gene	overlapping	0	97.4414	97.6415	96.7807	95.114	94.403	95.7071	97.2879	95.0747	-2.21317	0.0113257	hypomethylated
oe = 1.00	1	29041709	29042166	+	gpm6ba	ENSDARG00000005739	glycoprotein M6Ba [Source:ZFIN;Acc:ZDB-GENE- 030710-9]	-	gene	overlapping	0	96.1832	95.8904	95.7143	93.9024	93.1507	94.1176	95.9293	93.7236	-2.20571	0.00773891	hypomethylated
oe = 1.00	9	7408513	7409168	+	bin1a	ENSDARG00000042114	bridging integrator 1a [Source:ZFIN;Acc:ZDB- GENE-070912-715]	-	gene	upstream	1630	89.2857	87.8049	87.9032	85.4369	86.2385	86.7347	88.3313	86.1367	-2.19457	0.0248272	hypomethylated
oe = 1.05	10	134610	135394	+	KCNJ6	ENSDARG00000058985	potassium voltage-gated channel subfamily J member 6 [Source:HGNC Symbol;Acc:HGNC:6267]	-	gene	overlapping	0	93.4066	95.0774	94.281	92.8879	92.2204	91.3249	94.255	92.1444	-2.11057	0.0334133	hypomethylated
oe = 0.79	5	53778186	53778623	+	null					Not found	0	97.6879	96.8504	98.5916	96.25	95.3333	95.2607	97.7099	95.6147	-2.09527	0.0321075	hypomethylated
oe = 0.81	8	29535547	29538970	+	grid2	ENSDARG00000055302	glutamate receptor, ionotropic, delta 2 [Source:ZFIN;Acc:ZDB-GENE-040913-1]	+	gene	overlapping	0	93.3884	93.924	94.7644	91.6244	92.4119	91.7927	94.0256	91.943	-2.08264	0.0174372	hypomethylated
oe = 0.80	22	25489228	25492723	+	CR769772.4	ENSDARG00000101566	No description	-	gene	overlapping	0	95.7046	97.1795	97.2421	94.2006	95.3869	94.4233	96.7087	94.6703	-2.03844	0.0347762	hypomethylated
oe = 0.84	10	9398831	9399283	+	morn5	ENSDARG00000033610	MORN repeat containing 5 [Source:ZFIN;Acc:ZDB-GENE-050522-267]	-	gene	overlapping	0	3.33333	3.07018	2.09059	0.490196	1.5544	0.364964	2.83137	0.803188	-2.02818	0.0191561	hypomethylated
oe = 0.82	21	32539446	32544536	+	adamts2	ENSDARG00000075930	ADAM metallopeptidase with thrombospondin type 1 motif, 2 [Source:ZFIN;Acc:ZDB-GENE-070816-3]	-	gene	overlapping	0	93.9759	95.1128	94.2568	91.7874	93.1034	92.3875	94.4485	92.4261	-2.02234	0.0171297	hypomethylated
oe = 1.15	6	55688387	55689678	+	null					Not found	0	96.8599	97.6821	97.832	95.3488	94.8529	96.496	97.458	95.5659	-1.89209	0.0389266	hypomethylated
oe = 1.29	21	29160746	29161348	+	null					Not found	0	95.7895	95.6522	94.5578	93.617	93.8053	92.9245	95.3332	93.449	-1.8842	0.0206508	hypomethylated
oe = 0.91	11	36236593	36237171	+	GPR62 (1 of many)	ENSDARG00000012496	si:ch211-213o11.11 [Source:ZFIN;Acc:ZDB-GENE- 141216-4]	+	gene	overlapping	0	94.7137	94.5205	93.361	91.9355	91.7293	93.3054	94.1984	92.3234	-1.87498	0.046209	hypomethylated
oe = 1.01	6	60146677	60147657	+	slc32a1	ENSDARG00000059775	solute carrier family 32 (GABA vesicular transporter), member 1 [Source:ZFIN;Acc:ZDB-GENE-061201- 1]	-	gene	overlapping	0	3.15501	2.90206	2.44565	0.729927	1.06545	1.09589	2.83424	0.963755	-1.87048	0.00357848	hypomethylated
oe = 0.83	3	26120291	26121285	+	atp2a1	ENSDARG00000020574	ATPase sarcoplasmic/endoplasmic reticulum Ca2+ transporting 1 [Source:ZFIN;Acc:ZDB-GENE-020905-1]	+	gene	overlapping	0	98.8095	98.6667	98.8506	96.1538	97.1429	97.5309	98.7756	96.9425	-1.83307	0.044293	hypomethylated
oe = 1.02	11	3432928	3433434	+	acap3b	ENSDARG00000099240	ArfGAP with coiled-coil, ankyrin repeat and PH domains 3b [Source:ZFIN;Acc:ZDB-GENE-070209-274]	-	gene	overlapping	0	95.7143	95	96.25	93.8775	93.1818	94.4444	95.6548	93.8346	-1.82016	0.0240216	hypomethylated
oe = 0.84	22	25517690	25526487	+	null					Not found	0	95.7157	95.9184	95.62	94.2774	94.1652	93.361	95.7514	93.9345	-1.81685	0.0174412	hypomethylated
oe = 1.45	4	70831852	70832271	+	si:ch211-134c10.1	ENSDARG00000104787	si:ch211-134c10.1 [Source:ZFIN;Acc:ZDB-GENE- 131122-6]	+	gene	overlapping	0	97.2222	97.2727	95.8333	95.8333	94.5455	94.5736	96.7761	94.9841	-1.79195	0.0482537	hypomethylated
oe = 1.11	20	12970150	12971817	+	BX547930.3	ENSDARG00000096657	No description	+	gene	overlapping	0	96.8182	97.2527	97.7579	95.1219	96.0265	95.4315	97.2763	95.5266	-1.74962	0.0099828	hypomethylated
oe = 0.71	19	27627428	27628237	+	adcy2b	ENSDARG00000014588	adenylate cyclase 2b (brain) [Source:ZFIN;Acc:ZDB-GENE-060503-69]	-	gene	overlapping	0	96.9388	97.4603	97.4684	95.3846	94.9206	96.3303	97.2891	95.5452	-1.74398	0.0368919	hypomethylated
oe = 0.88	5	13592178	13592663	+	null					Not found	0	91.5094	90.9091	90.9091	89.7727	89.1892	89.4737	91.1092	89.4785	-1.63067	0.00370908	hypomethylated
oe = 0.67	2	46941	47342	+	null					Not found	0	93.3798	94.5513	94.0104	93.1655	91.9355	92	93.9805	92.367	-1.61351	0.038249	hypomethylated
oe = 1.15	13	14716825	14717425	+	null					Not found	0	97.561	96.9582	98.4962	96.7347	95.7672	95.7143	97.6718	96.0721	-1.59974	0.0499663	hypomethylated
oe = 0.82	1	552334	553341	+	mrpl39	ENSDARG00000041570	mitochondrial ribosomal protein L39 [Source:ZFIN;Acc:ZDB-GENE-030131-6520]	+	gene	overlapping	0	96.5217	96.463	97.3034	95.2489	95.5614	94.6921	96.7627	95.1675	-1.59525	0.0128112	hypomethylated
oe = 0.92	24	21586138	21586586	+	gpr12	ENSDARG00000062934	G protein-coupled receptor 12 [Source:ZFIN;Acc:ZDB-GENE-100209-3]	-	gene	overlapping	0	97.6077	96.9543	96.7742	95.2381	96.3636	95.0673	97.1121	95.5563	-1.55572	0.0406645	hypomethylated
oe = 0.66	19	9371955	9374113	+	null					Not found	0	95.5078	95.7958	95.1219	94.2643	93.5323	93.9759	95.4752	93.9242	-1.55099	0.00593202	hypomethylated
oe = 0.88	10	10303379	10304914	+	null					Not found	0	97.5379	97.032	97.9253	96.4126	96.1637	95.5357	97.4984	96.0373	-1.46107	0.0164428	hypomethylated
oe = 1.00	1	31927497	31928682	+	null					Not found	0	98.8764	98.0952	99.2064	97.541	96.6102	97.7695	98.726	97.3069	-1.41911	0.0430059	hypomethylated
oe = 1.88	11	18535591	18537278	+	dido1	ENSDARG00000057940	death inducer-obliterator 1 [Source:ZFIN;Acc:ZDB-GENE-030131-6117]	-	gene	overlapping	0	97.3684	96.2175	96.3415	95.7895	95.1691	94.8864	96.6425	95.2816	-1.36082	0.0442142	hypomethylated
oe = 0.66	13	15337893	15338591	+	loxl3b	ENSDARG00000039563	lysyl oxidase-like 3b [Source:ZFIN;Acc:ZDB- GENE-030131-8210]	+	gene	overlapping	0	97.5871	97.2912	96.6746	96.2099	95.3086	96.1098	97.1843	95.8761	-1.30817	0.0290459	hypomethylated
oe = 0.95	9	45850958	45851708	+	null					Not found	0	89.8204	88.8889	89.6226	88.1818	88.3721	87.963	89.444	88.1723	-1.27167	0.0317934	hypomethylated
oe = 0.77	23	46115134	46115618	+	CABZ01071903.1	ENSDARG00000069904	No description	-	gene	overlapping	0	95.1282	95.942	96.1446	94.8553	94.1489	94.5409	95.7383	94.5151	-1.22321	0.0374456	hypomethylated
oe = 0.77	18	32366600	32370972	+	null					Not found	0	96.2264	95.2502	95.938	94.8489	94.525	94.4444	95.8049	94.6061	-1.19876	0.0380867	hypomethylated
oe = 1.57	9	32178374	32178832	+	coq10b	ENSDARG00000056141	coenzyme Q10B [Source:ZFIN;Acc:ZDB-GENE- 050417-263]	+	gene	overlapping	0	1.5625	0.8	0.930233	0	0	0	1.09758	0	-1.09758	0.0430778	hypomethylated
oe = 0.81	17	21918998	21919733	+	htra1a	ENSDARG00000032831	HtrA serine peptidase 1a [Source:ZFIN;Acc:ZDB-GENE-040704-64]	+	gene	overlapping	0	1.92308	1.43678	1.18483	0.374532	0.636943	0.269542	1.5149	0.427005	-1.08789	0.0213627	hypomethylated
oe = 0.85	21	39508726	39509344	+	mntb	ENSDARG00000073988	MAX network transcriptional repressor b [Source:ZFIN;Acc:ZDB-GENE-070820-8]	+	gene	overlapping	0	98.0892	98.0198	98.4076	97.2067	96.9697	97.1264	98.1722	97.1009	-1.07126	0.00346809	hypomethylated
oe = 0.80	25	35153517	35153966	+	zgc:153405	ENSDARG00000096992	zgc:153405 [Source:ZFIN;Acc:ZDB-GENE-060825- 170]	-	gene	overlapping	0	1.28755	1.66667	0.873362	0	0.456621	0.531915	1.27586	0.329512	-0.946349	0.0330261	hypomethylated
oe = 0.83	10	17451431	17451873	+	dre-mir-130c-1	ENSDARG00000082394	dre-mir-130c-1 [Source:miRBase;Acc:MI0001987]	+	gene	downstream	1490	1.14068	0.706714	1.47783	0	0.520833	0	1.10841	0.173611	-0.934799	0.0324892	hypomethylated
oe = 1.90	19	14921021	14921487	+	CR394532.2	ENSDARG00000113313	No description	-	gene	overlapping	0	1.27119	1.6129	1.03448	0.485437	0.406504	0.362319	1.30619	0.418087	-0.888104	0.0293497	hypomethylated
oe = 0.92	12	41618446	41618940	+	dpysl4	ENSDARG00000103490	dihydropyrimidinase-like 4 [Source:ZFIN;Acc:ZDB-GENE-050720-3]	-	gene	overlapping	0	1.0989	0.790514	0.940439	0	0.266667	0	0.943285	0.0888889	-0.854396	0.00245521	hypomethylated
oe = 1.20	6	7414545	7415096	+	sox21a	ENSDARG00000031664	SRY (sex determining region Y)-box 21a [Source:ZFIN;Acc:ZDB-GENE-990715-6]	+	gene	overlapping	0	1.33929	0.732601	0.753769	0	0	0.295858	0.941885	0.0986193	-0.843266	0.0333845	hypomethylated
oe = 0.86	4	68511554	68516871	+	null					Not found	0	94.6541	95	95	94.1558	93.8312	94.2643	94.8847	94.0838	-0.800913	0.0103273	hypomethylated
oe = 1.45	24	39518541	39518956	+	lyrm1	ENSDARG00000026281	LYR motif containing 1 [Source:ZFIN;Acc:ZDB- GENE-040718-210]	-	gene	overlapping	0	1.03093	0.465116	1.09589	0	0	0.248756	0.863978	0.0829187	-0.781059	0.0443972	hypomethylated
oe = 0.90	8	7565740	7566298	+	hcfc1b	ENSDARG00000012519	host cell factor C1b [Source:ZFIN;Acc:ZDB- GENE-030131-2411]	-	gene	overlapping	0	0.793651	1.24481	0.997506	0.362319	0	0.4	1.01199	0.254106	-0.757884	0.0142211	hypomethylated
oe = 1.44	3	23461607	23462047	+	casc3	ENSDARG00000029911	cancer susceptibility candidate 3 [Source:ZFIN;Acc:ZDB-GENE-040308-2]	-	gene	overlapping	0	0.481928	1.10803	0.84507	0.321543	0	0	0.811677	0.107181	-0.704496	0.0394648	hypomethylated
oe = 1.10	18	44847461	44847875	+	srpr	ENSDARG00000061124	signal recognition particle receptor (docking protein) [Source:ZFIN;Acc:ZDB-GENE-030219-11]	-	gene	overlapping	0	0.534759	0.578035	0.840336	0	0	0	0.651043	0	-0.651043	0.0208329	hypomethylated
oe = 0.87	6	32701649	32702196	+	mafaa	ENSDARG00000044155	v-maf avian musculoaponeurotic fibrosarcoma oncogene homolog Aa [Source:ZFIN;Acc:ZDB-GENE-010605-3]	-	gene	overlapping	0	1.00806	1.3245	0.743494	0.689655	0.251256	0.204499	1.02535	0.381803	-0.643551	0.0482109	hypomethylated
oe = 1.06	21	15046075	15046486	+	mmp17a	ENSDARG00000078915	matrix metallopeptidase 17a [Source:ZFIN;Acc:ZDB-GENE-070820-2]	-	gene	downstream	10	0.526316	0.438596	0.826446	0	0	0	0.59712	0	-0.59712	0.036565	hypomethylated
oe = 1.25	1	59215803	59216272	+	lpar2b	ENSDARG00000042561	lysophosphatidic acid receptor 2b [Source:ZFIN;Acc:ZDB-GENE-051120-99]	-	gene	overlapping	0	0.389105	0.74813	0.795756	0.25641	0	0	0.64433	0.0854701	-0.55886	0.0281932	hypomethylated
oe = 0.90	8	40326698	40327253	+	aplnra	ENSDARG00000002172	apelin receptor a [Source:ZFIN;Acc:ZDB-GENE- 060929-512]	-	gene	overlapping	0	0.816327	1.10497	0.902527	0.441501	0.322581	0.442478	0.941275	0.402187	-0.539089	0.0124789	hypomethylated
oe = 0.80	5	72061803	72062326	+	null					Not found	0	0.909091	0.673401	0.724638	0.398406	0	0.373134	0.769043	0.25718	-0.511863	0.0376987	hypomethylated
oe = 1.24	19	177107	177685	+	tmem65	ENSDARG00000076393	transmembrane protein 65 [Source:ZFIN;Acc:ZDB-GENE-081022-99]	+	gene	overlapping	0	0.990099	0.934579	0.835073	0.578035	0.303951	0.398406	0.919917	0.426797	-0.49312	0.0112507	hypomethylated
oe = 1.04	7	41748696	41749147	+	hrh3	ENSDARG00000035942	histamine receptor H3 [Source:ZFIN;Acc:ZDB- GENE-040724-204]	+	gene	overlapping	0	1.1236	0.795756	0.756144	0.239808	0.511509	0.486618	0.891832	0.412645	-0.479187	0.0336385	hypomethylated
oe = 1.08	10	37500061	37500841	+	msi2a	ENSDARG00000033901	musashi RNA-binding protein 2a [Source:ZFIN;Acc:ZDB-GENE-030826-25]	+	gene	overlapping	0	0.429185	0.684932	0.83682	0.290698	0	0.265957	0.650312	0.185552	-0.46476	0.0398996	hypomethylated
oe = 1.00	1	34295960	34296769	+	kctd12.2	ENSDARG00000053542	potassium channel tetramerisation domain containing 12.2 [Source:ZFIN;Acc:ZDB-GENE-060117-4]	+	gene	overlapping	0	0.892857	0.705882	1.04987	0.481928	0.214133	0.564972	0.882869	0.420344	-0.462525	0.0335644	hypomethylated
oe = 1.09	21	499516	500054	+	null					Not found	0	0.798403	0.590551	0.614439	0.221729	0.186916	0.251256	0.667798	0.219967	-0.447831	0.0152196	hypomethylated
oe = 1.02	3	5227204	5228449	+	myh9b	ENSDARG00000001014	myosin, heavy chain 9b, non-muscle [Source:ZFIN;Acc:ZDB-GENE-030131-998]	-	gene	overlapping	0	0.557414	0.794702	0.542005	0.346021	0.153139	0.139082	0.631374	0.212747	-0.418626	0.0179206	hypomethylated
oe = 1.22	4	7811509	7811922	+	cdk17	ENSDARG00000079470	cyclin-dependent kinase 17 [Source:ZFIN;Acc:ZDB-GENE-041210-15]	-	gene	overlapping	0	0.828729	0.722022	0.898204	0.377358	0.58651	0.253807	0.816318	0.405892	-0.410426	0.0327488	hypomethylated
oe = 0.86	21	38717251	38717866	+	siah2l	ENSDARG00000044381	seven in absentia homolog 2 (Drosophila)- like [Source:ZFIN;Acc:ZDB-GENE-030922-1]	-	gene	overlapping	0	0.485437	0.540541	0.738007	0.186916	0	0.351494	0.587995	0.17947	-0.408525	0.0360895	hypomethylated
oe = 0.75	25	37269033	37269535	+	si:dkey-234i14.6	ENSDARG00000097790	si:dkey-234i14.6 [Source:ZFIN;Acc:ZDB-GENE- 131121-173]	+	gene	overlapping	0	0.896861	0.886076	0.636943	0.31746	0.451807	0.531915	0.806627	0.433727	-0.372899	0.0276779	hypomethylated
oe = 1.14	19	222545	223159	+	null					Not found	0	0.572246	0.690608	0.526316	0.334448	0.372439	0.139665	0.59639	0.282184	-0.314206	0.028093	hypomethylated
oe = 1.02	4	178074	178557	+	eps8	ENSDARG00000102128	epidermal growth factor receptor pathway substrate 8 [Source:ZFIN;Acc:ZDB-GENE-040426-871]	-	gene	overlapping	0	0.593472	0.7109	0.683371	0.347222	0.278552	0.468384	0.662581	0.364719	-0.297862	0.0153808	hypomethylated
oe = 1.07	6	60201090	60201618	+	null					Not found	0	0.552486	0.668151	0.656814	0.429185	0.20284	0.353357	0.625817	0.32846	-0.297357	0.0276489	hypomethylated
oe = 0.96	3	43649140	43650519	+	snn	ENSDARG00000099888	stannin [Source:ZFIN;Acc:ZDB-GENE-040426- 1987]	-	gene	overlapping	0	0.775194	0.648298	0.724638	0.451467	0.501672	0.332779	0.716043	0.428639	-0.287404	0.0120375	hypomethylated
oe = 0.87	6	7081531	7082592	+	ihhb	ENSDARG00000058815	Indian hedgehog homolog b [Source:ZFIN;Acc:ZDB-GENE-980526-135]	-	gene	overlapping	0	0.56338	0.625978	0.576701	0.8726	0.910747	0.889454	0.588687	0.890934	0.302247	0.000586064	hypermethylated
oe = 0.81	6	12922606	12923253	+	cxcr4a	ENSDARG00000057633	chemokine (C-X-C motif) receptor 4a [Source:ZFIN;Acc:ZDB-GENE-020102-1]	+	gene	overlapping	0	0.2079	0.385356	0.520833	0.858369	0.609756	0.813008	0.371363	0.760378	0.389014	0.0317358	hypermethylated
oe = 0.95	7	19419696	19420301	+	si:ch73-71d17.2	ENSDARG00000036575	si:ch73-71d17.2 [Source:ZFIN;Acc:ZDB-GENE- 140106-25]	-	gene	overlapping	0	0.206612	0.240385	0.263852	0.898204	0.558659	0.677966	0.236949	0.71161	0.47466	0.0380344	hypermethylated
oe = 1.06	4	1683276	1685261	+	arid2	ENSDARG00000007413	AT rich interactive domain 2 (ARID, RFX- like) [Source:ZFIN;Acc:ZDB-GENE-030131-6311]	-	gene	overlapping	0	0	0.31746	0.387898	0.952381	0.586756	0.661157	0.235119	0.733431	0.498312	0.0382234	hypermethylated
oe = 0.87	13	36663212	36664040	+	sos2	ENSDARG00000060506	son of sevenless homolog 2 (Drosophila) [Source:ZFIN;Acc:ZDB-GENE-090319-5]	-	gene	overlapping	0	0.266667	0.522648	0.506971	1.1745	0.712589	0.958466	0.432095	0.948517	0.516422	0.0394311	hypermethylated
oe = 1.00	24	21470568	21470979	+	atp8a2	ENSDARG00000077492	ATPase phospholipid transporting 8A2 [Source:ZFIN;Acc:ZDB-GENE-100209-2]	-	gene	overlapping	0	0.456621	0.699301	0.847458	1.07527	1.27389	1.23967	0.667793	1.19627	0.528481	0.0253787	hypermethylated
oe = 0.92	13	13578641	13579068	+	foxi2	ENSDARG00000069715	forkhead box I2 [Source:ZFIN;Acc:ZDB-GENE- 031126-2]	+	gene	overlapping	0	0.37037	0.398406	0.308642	0.858369	0.858369	1.03806	0.35914	0.918267	0.559127	0.00463959	hypermethylated
oe = 1.04	9	51435775	51436440	+	tbr1b	ENSDARG00000004712	T-box, brain, 1b [Source:ZFIN;Acc:ZDB-GENE- 000323-1]	-	gene	overlapping	0	0	0.490196	0.19305	0.681818	0.804829	0.966184	0.227749	0.81761	0.589862	0.033485	hypermethylated
oe = 0.77	9	15449061	15451987	+	null					Not found	0	96.3128	96.0669	95.9254	96.4594	96.9459	96.7273	96.1017	96.7109	0.609149	0.0299362	hypermethylated
oe = 0.92	17	46339305	46342516	+	null					Not found	0	94.8052	95.0602	94.9257	95.2607	95.8564	95.6069	94.9304	95.5747	0.644259	0.0485896	hypermethylated
oe = 1.11	17	16324221	16324640	+	hmbox1a	ENSDARG00000027082	homeobox containing 1a [Source:ZFIN;Acc:ZDB- GENE-050913-89]	-	gene	overlapping	0	0	0	0.512821	0.78125	0.598802	1.11732	0.17094	0.832457	0.661517	0.0451653	hypermethylated
oe = 0.98	13	24022794	24023412	+	pgbd5	ENSDARG00000011042	piggyBac transposable element derived 5 [Source:ZFIN;Acc:ZDB-GENE-040724-229]	+	gene	overlapping	0	0.865801	0.50505	0.401606	1.00756	1.29534	1.45985	0.590819	1.25425	0.66343	0.0265357	hypermethylated
oe = 1.13	1	8662459	8663278	+	fscn1b	ENSDARG00000037747	fascin actin-bundling protein 1b [Source:ZFIN;Acc:ZDB-GENE-120507-1]	+	gene	overlapping	0	0.1	0.287356	0.527241	1.1658	0.822562	0.969828	0.304866	0.986064	0.681198	0.0140068	hypermethylated
oe = 0.74	13	15284957	15287027	+	loxl3b	ENSDARG00000039563	lysyl oxidase-like 3b [Source:ZFIN;Acc:ZDB- GENE-030131-8210]	+	gene	overlapping	0	96.4143	96.2678	96.1576	96.8254	97.0167	97.2632	96.2799	97.0351	0.755147	0.0118584	hypermethylated
oe = 1.07	21	5457698	5458160	+	null					Not found	0	0.840336	1.31579	1.08932	1.92308	2.14797	1.50376	1.08182	1.85827	0.776452	0.0334634	hypermethylated
oe = 1.00	19	20201245	20201742	+	igf2bp3	ENSDARG00000010266	insulin-like growth factor 2 mRNA binding protein 3 [Source:ZFIN;Acc:ZDB-GENE-000308-1]	+	gene	overlapping	0	0	0	0	0.840336	0.917431	0.607903	0	0.788557	0.788557	0.0136336	hypermethylated
oe = 1.13	17	31612035	31612460	+	adprhl2	ENSDARG00000019338	ADP-ribosylhydrolase like 2 [Source:ZFIN;Acc:ZDB-GENE-040912-85]	+	gene	overlapping	0	0	0	0.327869	0.946372	0.534759	1.23839	0.10929	0.906507	0.797218	0.039899	hypermethylated
oe = 0.98	5	51226707	51227153	+	ubac1	ENSDARG00000059722	UBA domain containing 1 [Source:ZFIN;Acc:ZDB- GENE-030131-9372]	+	gene	overlapping	0	0.232019	0.475059	0.461894	1.26183	1.00756	1.40845	0.389657	1.22595	0.836288	0.00611391	hypermethylated
oe = 0.94	18	17785605	17786489	+	ZNF423	ENSDARG00000059707	si:ch211-216l23.1 [Source:ZFIN;Acc:ZDB-GENE- 060503-121]	+	gene	downstream	59	1.06383	0.887574	1.16822	1.96078	1.53374	2.20049	1.03988	1.89834	0.858463	0.0331665	hypermethylated
oe = 0.79	1	27683321	27687404	+	null					Not found	0	94.739	94.888	95.3306	95.5989	95.8054	96.265	94.9859	95.8898	0.903882	0.0275038	hypermethylated
oe = 0.80	10	16677551	16682181	+	chsy3	ENSDARG00000069472	chondroitin sulfate synthase 3 [Source:ZFIN;Acc:ZDB-GENE-030616-4]	+	gene	overlapping	0	93.3735	93.9655	93.6599	94.9701	94.5285	94.3158	93.6663	94.6048	0.938471	0.0224365	hypermethylated
oe = 0.60	12	34275649	34276107	+	socs3b	ENSDARG00000026611	suppressor of cytokine signaling 3b [Source:ZFIN;Acc:ZDB-GENE-040426-2528]	+	gene	overlapping	0	97.1429	97.2332	96.6006	98.2993	98.2332	97.4719	96.9922	98.0015	1.00927	0.0421974	hypermethylated
oe = 0.90	1	51449612	51450278	+	spred2a	ENSDARG00000052435	sprouty-related, EVH1 domain containing 2a [Source:ZFIN;Acc:ZDB-GENE-110830-2]	-	gene	overlapping	0	94.0092	94.0898	94.702	94.9807	95.5621	95.3086	94.267	95.2838	1.01681	0.023608	hypermethylated
oe = 0.81	11	44725110	44725794	+	irf2bp2b	ENSDARG00000098635	interferon regulatory factor 2 binding protein 2b [Source:ZFIN;Acc:ZDB-GENE-040426-2574]	+	gene	overlapping	0	96.468	96.9697	96.2963	97.4603	97.7827	97.5824	96.578	97.6085	1.03049	0.0216626	hypermethylated
oe = 0.92	6	60144145	60145313	+	slc32a1	ENSDARG00000059775	solute carrier family 32 (GABA vesicular transporter), member 1 [Source:ZFIN;Acc:ZDB-GENE-061201- 1]	-	gene	overlapping	0	1.48699	0.622776	0.940171	1.87192	2.4911	1.84409	1.01665	2.06904	1.05239	0.0344275	hypermethylated
oe = 0.82	12	48864026	48864722	+	dlg5b.1	ENSDARG00000090949	discs, large homolog 5b (Drosophila), tandem duplicate 1 [Source:ZFIN;Acc:ZDB-GENE-120206-4]	+	gene	overlapping	0	96.2175	96.0688	96.9008	97.3558	97.8673	97.1576	96.3957	97.4602	1.06453	0.0344339	hypermethylated
oe = 0.81	3	27384877	27389552	+	null					Not found	0	94.9833	95.3307	95.4693	96.8379	95.8333	96.3768	95.2611	96.3494	1.08827	0.0453492	hypermethylated
oe = 0.83	2	13832994	13834180	+	null					Not found	0	94.4773	93.4498	94.0559	95.6274	94.8276	94.8571	93.9943	95.104	1.10968	0.0499279	hypermethylated
oe = 1.31	7	42497565	42497964	+	adamts18	ENSDARG00000001999	ADAM metallopeptidase with thrombospondin type 1 motif, 18 [Source:ZFIN;Acc:ZDB-GENE-070815-1]	+	gene	overlapping	0	94.8718	94.3396	95	95.7447	95.7447	96.0784	94.7371	95.8559	1.11879	0.0154071	hypermethylated
oe = 1.08	7	48172512	48173070	+	mtss1lb	ENSDARG00000087260	metastasis suppressor 1-like b [Source:ZFIN;Acc:ZDB-GENE-140718-4]	-	gene	overlapping	0	1.35593	1.51515	0.621118	2.11268	1.93237	2.9304	1.16407	2.32515	1.16108	0.0487149	hypermethylated
oe = 0.82	23	3407621	3409378	+	mafba	ENSDARG00000017121	v-maf avian musculoaponeurotic fibrosarcoma oncogene homolog Ba [Source:ZFIN;Acc:ZDB-GENE-980526-515]	-	gene	overlapping	0	0.706714	0.921273	1.6415	1.70732	2.51397	2.55474	1.08983	2.25868	1.16885	0.0416349	hypermethylated
oe = 0.69	19	21511903	21514816	+	null					Not found	0	91.0256	90.5765	90.2334	91.8182	91.8492	91.7546	90.6118	91.8073	1.19546	0.0332889	hypermethylated
oe = 0.98	4	74666282	74667510	+	null					Not found	0	96.488	95.9746	95.6439	97.1053	96.8927	97.7153	96.0355	97.2377	1.20223	0.0259344	hypermethylated
oe = 0.85	9	25340085	25340677	+	itm2bb	ENSDARG00000041505	integral membrane protein 2Bb [Source:ZFIN;Acc:ZDB-GENE-040426-2139]	+	gene	overlapping	0	95.5801	94.6746	94.4681	96.6019	95.977	95.9091	94.9076	96.1627	1.2551	0.0451956	hypermethylated
oe = 0.85	11	33725768	33731044	+	thsd7bb	ENSDARG00000061497	thrombospondin, type I, domain containing 7Bb [Source:ZFIN;Acc:ZDB-GENE-090708-2]	+	gene	overlapping	0	96.1814	95.8834	96.875	97.5472	97.9381	97.2727	96.3132	97.586	1.27277	0.0286302	hypermethylated
oe = 1.00	8	46656418	46656917	+	gpr153	ENSDARG00000087601	G protein-coupled receptor 153 [Source:ZFIN;Acc:ZDB-GENE-050823-7]	-	gene	overlapping	0	95.6204	95.2191	95.6204	97.0954	96.1353	97.1631	95.4867	96.7979	1.31128	0.0435643	hypermethylated
oe = 1.15	12	14755242	14755849	+	null					Not found	0	96.5517	95.6522	96.5517	97.4093	97.5124	97.8261	96.2519	97.5826	1.33074	0.0326233	hypermethylated
oe = 0.75	12	23499397	23500294	+	BX005058.1	ENSDARG00000092599	No description	+	gene	overlapping	0	96.2585	96.2343	95.941	97.0833	97.9839	97.4576	96.1446	97.5083	1.36369	0.0230173	hypermethylated
oe = 1.15	18	39786887	39787381	+	dmxl2	ENSDARG00000091293	Dmx-like 2 [Source:ZFIN;Acc:ZDB-GENE-031007- 6]	-	gene	overlapping	0	0.454545	0.911854	0	1.86335	1.67224	1.97368	0.455467	1.83643	1.38096	0.024985	hypermethylated
oe = 0.95	2	12793564	12797523	+	BX908750.1	ENSDARG00000097553	No description	+	gene	downstream	843	95.611	94.5312	94.8416	96.3714	96.4865	96.2831	94.9946	96.3803	1.38568	0.0456428	hypermethylated
oe = 0.98	3	311935	312530	+	FP326649.2	ENSDARG00000117179	No description	+	gene	overlapping	0	97.0745	97.4026	96.4664	98.1818	98.9324	97.9885	96.9812	98.3676	1.3864	0.0252868	hypermethylated
oe = 0.73	25	26426051	26427517	+	null					Not found	0	96.3722	96.672	96.0254	97.1739	97.8873	98.2063	96.3565	97.7558	1.39929	0.0247602	hypermethylated
oe = 0.92	22	151862	155819	+	si:ch1073-335m2.2	ENSDARG00000074332	si:ch1073-335m2.2 [Source:ZFIN;Acc:ZDB-GENE- 081104-82]	-	gene	overlapping	0	44.1781	43.5484	44.5063	45.8229	45.7033	45.0175	44.0776	45.5146	1.43698	0.0193224	hypermethylated
oe = 0.72	5	55124661	55127260	+	CU207241.1	ENSDARG00000102833	No description	+	gene	upstream	1441	94.9686	94.9672	95.2642	96.1503	96.4448	96.9758	95.0667	96.5237	1.457	0.0156449	hypermethylated
oe = 0.71	18	31986249	31988335	+	null					Not found	0	94.8752	94.6726	94.1238	95.5705	96.1774	96.4103	94.5572	96.0527	1.49551	0.0115647	hypermethylated
oe = 0.81	11	12931830	12936505	+	si:dkey-11m19.5	ENSDARG00000058416	si:dkey-11m19.5 [Source:ZFIN;Acc:ZDB-GENE- 120709-97]	+	gene	overlapping	0	95.4887	95.5224	94.4056	97.2222	96.2963	96.4539	95.1389	96.6575	1.51857	0.033658	hypermethylated
oe = 1.00	8	48603351	48603927	+	zgc:195023	ENSDARG00000052948	zgc:195023 [Source:ZFIN;Acc:ZDB-GENE-081022- 175]	+	gene	overlapping	0	1.70213	1.58103	0.784314	3.05677	3.28639	2.3166	1.35582	2.88659	1.53076	0.0203201	hypermethylated
oe = 0.66	5	2742241	2742872	+	lzts3a	ENSDARG00000098751	leucine zipper, putative tumor suppressor family member 3a [Source:ZFIN;Acc:ZDB-GENE-060313-2]	-	gene	overlapping	0	95.702	96.1364	96.5	96.988	98.1432	97.8082	96.1128	97.6465	1.53368	0.0261229	hypermethylated
oe = 0.82	1	37253414	37258157	+	dclk2a	ENSDARG00000034093	doublecortin-like kinase 2a [Source:ZFIN;Acc:ZDB-GENE-050420-170]	+	gene	overlapping	0	95.6633	94.3445	95.1289	96.7871	95.9627	97.1698	95.0456	96.6399	1.59434	0.0383457	hypermethylated
oe = 0.98	10	31632291	31632946	+	MSANTD2	ENSDARG00000079474	si:ch211-80m8.2 [Source:ZFIN;Acc:ZDB-GENE- 091204-270]	+	gene	overlapping	0	96.7213	96.0227	95.4167	97.7477	97.5	97.8836	96.0536	97.7104	1.65688	0.038889	hypermethylated
oe = 1.30	21	43035212	43035834	+	jakmip2	ENSDARG00000053547	janus kinase and microtubule interacting protein 2 [Source:ZFIN;Acc:ZDB-GENE-091204-293]	-	gene	overlapping	0	96.1538	95.6522	96.1905	97.931	96.8	98.2684	95.9988	97.6665	1.66765	0.0494464	hypermethylated
oe = 0.81	18	3003300	3003925	+	CABZ01002690.1	ENSDARG00000111693	No description	+	gene	downstream	647	89	89.2857	90.0901	90.9091	91.5493	90.991	89.4586	91.1498	1.69119	0.017351	hypermethylated
oe = 0.82	6	17496492	17501169	+	null					Not found	0	95.4248	94.2308	94.2857	96.3964	95.9596	96.8553	94.6471	96.4038	1.75667	0.0254098	hypermethylated
oe = 0.74	3	2269829	2274580	+	null					Not found	0	85.7143	85.906	85.5372	87.6068	87.931	86.9048	85.7192	87.4809	1.7617	0.0191099	hypermethylated
oe = 1.35	6	3008732	3009394	+	ptprfa	ENSDARG00000103479	protein tyrosine phosphatase, receptor type, f, a [Source:ZFIN;Acc:ZDB-GENE-020107-2]	+	gene	overlapping	0	93.6842	92.5	92.9577	94.7368	95.6522	94.2857	93.0473	94.8916	1.84426	0.0262483	hypermethylated
oe = 0.68	12	47544090	47544522	+	grem2b	ENSDARG00000103092	gremlin 2, DAN family BMP antagonist b [Source:ZFIN;Acc:ZDB-GENE-030911-9]	-	gene	overlapping	0	96.4401	95.189	96.3077	97.9381	97.8022	97.8261	95.9789	97.8555	1.87653	0.0405912	hypermethylated
oe = 0.87	2	53403602	53408910	+	celf5b	ENSDARG00000090727	cugbp, Elav-like family member 5b [Source:ZFIN;Acc:ZDB-GENE-070912-150]	+	gene	overlapping	0	92.3913	93.6508	93.0556	94.2529	95.082	95.4023	93.0326	94.9124	1.87983	0.0198605	hypermethylated
oe = 1.21	7	40313273	40313929	+	ptprn2	ENSDARG00000035970	protein tyrosine phosphatase, receptor type, N polypeptide 2 [Source:ZFIN;Acc:ZDB-GENE-030131-3758]	+	gene	overlapping	0	96.1957	95.1852	94.6939	96.4646	97.4522	97.8142	95.3582	97.2437	1.88545	0.0348865	hypermethylated
oe = 0.84	21	32491988	32493653	+	CR735104.1	ENSDARG00000094924	No description	+	gene	overlapping	0	91.1348	91.2577	89.9642	92.7022	92.4025	92.9947	90.7855	92.6998	1.91427	0.0293912	hypermethylated
oe = 0.93	8	39433467	39434575	+	null					Not found	0	95.9551	96.2536	96.3855	98.263	97.3262	98.7603	96.1981	98.1165	1.91845	0.0356601	hypermethylated
oe = 0.81	10	24926650	24930808	+	null					Not found	0	93.2927	94.4206	94.5007	95.6897	96.1364	96.2094	94.0713	96.0118	1.94046	0.0248144	hypermethylated
oe = 1.21	23	9192274	9192996	+	null					Not found	0	95.2055	94.1606	95.1724	97.479	96.6102	96.3563	94.8462	96.8151	1.96898	0.0151271	hypermethylated
oe = 1.35	7	42826399	42827150	+	null					Not found	0	96.4286	96.3504	95.9091	97.9058	98.1013	98.7124	96.2293	98.2398	2.01048	0.00381607	hypermethylated
oe = 0.87	3	506502	507232	+	dicp1.1	ENSDARG00000091993	diverse immunoglobulin domain-containing protein 1.1 [Source:ZFIN;Acc:ZDB-GENE-120305-1]	+	gene	overlapping	0	95.2174	95.1724	96.1538	97.7876	97.5247	97.3684	95.5146	97.5603	2.04571	0.014326	hypermethylated
oe = 0.84	7	60840366	60841548	+	null					Not found	0	85.2535	85.8612	86.3158	87.7245	88.3162	87.5354	85.8101	87.8587	2.04856	0.00737136	hypermethylated
oe = 0.86	23	9040183	9045501	+	ccm2l	ENSDARG00000063089	cerebral cavernous malformation 2-like [Source:ZFIN;Acc:ZDB-GENE-090313-248]	+	gene	overlapping	0	94.4099	92.6316	93.4307	95.6522	96.1905	94.8387	93.4907	95.5605	2.06973	0.0362252	hypermethylated
oe = 0.83	23	10010306	10014613	+	plxnb1a	ENSDARG00000075821	plexin b1a [Source:ZFIN;Acc:ZDB-GENE-050302- 63]	-	gene	overlapping	0	91.6667	92.6702	92.5287	94.6701	94.1748	94.2393	92.2885	94.3614	2.07285	0.0103067	hypermethylated
oe = 0.96	25	33416624	33417137	+	null					Not found	0	94.4321	94.0828	95.3988	95.8466	96.7033	97.6331	94.6379	96.7277	2.0898	0.0355238	hypermethylated
oe = 0.85	22	12569540	12574831	+	null					Not found	0	94.4882	94.0299	93.8775	96.6942	96.7442	95.3125	94.1319	96.2503	2.11844	0.032425	hypermethylated
oe = 0.85	4	67028545	67033721	+	null					Not found	0	94.7761	95.5556	96.0674	96.6667	98.1132	98.0198	95.4664	97.5999	2.13352	0.0254659	hypermethylated
oe = 0.78	23	15639386	15641483	+	null					Not found	0	93.2546	93.0984	92.5305	95.5036	95.3376	94.4598	92.9612	95.1003	2.13918	0.00782299	hypermethylated
oe = 1.09	16	50402569	50403023	+	null					Not found	0	94.5455	95.7447	95.4545	98.6487	96.5517	97.1831	95.2482	97.4612	2.21293	0.0494181	hypermethylated
oe = 0.66	17	42237642	42238500	+	null					Not found	0	95	93.0931	93.7086	95.6364	95.9459	96.9136	93.9339	96.1653	2.23139	0.0366378	hypermethylated
oe = 0.71	23	21518433	21519400	+	rcc2	ENSDARG00000011510	regulator of chromosome condensation 2 [Source:ZFIN;Acc:ZDB-GENE-040426-2213]	-	gene	upstream	1369	89.6641	90.8257	90.3153	91.4201	92.9742	93.1567	90.2684	92.517	2.24866	0.0342483	hypermethylated
oe = 1.13	6	58591680	58592396	+	helz2	ENSDARG00000016527	helicase with zinc finger 2, transcriptional coactivator [Source:ZFIN;Acc:ZDB-GENE-120920-1]	+	gene	overlapping	0	92.3077	93.4343	92.1053	94.0887	95.7143	94.9495	92.6158	94.9175	2.30172	0.0218197	hypermethylated
oe = 0.97	9	53877733	53878189	+	cog3	ENSDARG00000101999	component of oligomeric golgi complex 3 [Source:ZFIN;Acc:ZDB-GENE-050913-26]	-	gene	overlapping	0	97.1264	96.2963	96.1832	99.0909	98.5294	99.1803	96.5353	98.9336	2.39824	0.00404923	hypermethylated
oe = 0.62	24	30164984	30166144	+	plppr5b	ENSDARG00000101348	phospholipid phosphatase related 5b [Source:ZFIN;Acc:ZDB-GENE-070620-15]	+	gene	overlapping	0	91.1392	91.6667	90.9639	93.6364	94.3396	93.0435	91.2566	93.6732	2.41657	0.0097244	hypermethylated
oe = 0.64	19	48141616	48142208	+	btr30	ENSDARG00000102591	bloodthirsty-related gene family, member 30 [Source:ZFIN;Acc:ZDB-GENE-040426-1407]	+	gene	overlapping	0	96.7742	96.9231	95.6835	100	98.1818	98.4615	96.4602	98.8811	2.42088	0.0295493	hypermethylated
oe = 1.76	6	913923	914460	+	zeb2b	ENSDARG00000078416	zinc finger E-box binding homeobox 2b [Source:ZFIN;Acc:ZDB-GENE-080717-1]	-	gene	overlapping	0	96.7742	97.9167	95.9184	98.9899	100	98.9071	96.8697	99.299	2.42926	0.0317667	hypermethylated
oe = 1.47	10	2156842	2157489	+	null					Not found	0	79.2	79.2857	80.303	82.5	81.1881	82.3944	79.5962	82.0275	2.43125	0.0122743	hypermethylated
oe = 1.06	18	5594691	5595432	+	cyp1a	ENSDARG00000098315	cytochrome P450, family 1, subfamily A [Source:ZFIN;Acc:ZDB-GENE-011219-1]	-	gene	overlapping	0	93.3594	95.4704	94.6043	96.5318	97.0588	97.2112	94.478	96.9339	2.4559	0.0453565	hypermethylated
oe = 1.11	7	73337266	73337889	+	CABZ01081780.1	ENSDARG00000063158	No description	+	gene	overlapping	0	94.9833	93.5484	93.0233	95.9016	96.1749	96.9163	93.8516	96.3309	2.4793	0.0329222	hypermethylated
oe = 0.74	4	26130367	26130775	+	BX957270.1	ENSDARG00000097326	No description	-	gene	overlapping	0	80	80.2632	80.7143	82.8571	82.0896	83.4951	80.3258	82.8139	2.48813	0.0123031	hypermethylated
oe = 0.74	11	14406720	14407138	+	null					Not found	0	95.0413	93.3884	94.6429	96.9325	97.561	96.0784	94.3575	96.8573	2.49977	0.0198521	hypermethylated
oe = 0.93	13	33630293	33630756	+	rrbp1a	ENSDARG00000013763	ribosome binding protein 1a [Source:ZFIN;Acc:ZDB-GENE-030131-9795]	-	gene	overlapping	0	95.6522	95.7747	96.7213	98.6111	98.5294	98.5916	96.0494	98.5774	2.52798	0.0169771	hypermethylated
oe = 0.75	4	48455575	48456192	+	RF00003	ENSDARG00000111887	No description	-	gene	overlapping	0	90.4225	89.5522	89.2537	92.6667	92.9712	91.2121	89.7428	92.2833	2.54051	0.0229787	hypermethylated
oe = 0.94	7	17190308	17190729	+	prmt3	ENSDARG00000019791	protein arginine methyltransferase 3 [Source:ZFIN;Acc:ZDB-GENE-041105-1]	+	gene	overlapping	0	93.865	93.9597	92.5764	96.2264	96.1538	95.6757	93.4671	96.0186	2.55159	0.0186017	hypermethylated
oe = 0.89	21	33819998	33820561	+	ebf1b	ENSDARG00000069196	early B cell factor 1b [Source:ZFIN;Acc:ZDB- GENE-090814-2]	-	gene	overlapping	0	93.9297	94.9091	92.8571	96.3855	96.5318	96.6292	93.8986	96.5155	2.61687	0.045863	hypermethylated
oe = 0.81	9	22039890	22040368	+	null					Not found	0	93.75	92.3567	92.9134	94.2529	96.3636	96.3768	93.0067	95.6644	2.65775	0.0429859	hypermethylated
oe = 0.76	9	15941295	15941874	+	crfb4	ENSDARG00000068711	cytokine receptor family member b4 [Source:ZFIN;Acc:ZDB-GENE-070905-3]	-	gene	overlapping	0	93	94.5513	94.1772	95.8904	97.093	96.9388	93.9095	96.6407	2.73124	0.0115573	hypermethylated
oe = 0.83	6	7157680	7158178	+	hs6st3a	ENSDARG00000071217	heparan sulfate 6-O-sulfotransferase 3a [Source:ZFIN;Acc:ZDB-GENE-120215-57]	-	gene	overlapping	0	94.4882	96.8966	94.7977	99.1304	97.8022	97.4522	95.3941	98.1283	2.73414	0.0474079	hypermethylated
oe = 1.09	11	2943499	2943909	+	kif21b	ENSDARG00000009733	kinesin family member 21B [Source:ZFIN;Acc:ZDB-GENE-130530-537]	+	gene	overlapping	0	92.6829	92.5926	94.7368	96.4706	95.0495	96.9231	93.3375	96.1477	2.81027	0.0375537	hypermethylated
oe = 0.82	8	35435525	35439696	+	si:dkeyp-14d3.1	ENSDARG00000075277	si:dkeyp-14d3.1 [Source:ZFIN;Acc:ZDB-GENE- 081104-459]	+	gene	overlapping	0	92.5287	91.8033	90.0763	94.4444	94.6903	93.865	91.4694	94.3332	2.8638	0.0471343	hypermethylated
oe = 0.78	2	48031702	48035290	+	null					Not found	0	85.5769	83.4862	85.1562	87.8788	86.2944	88.746	84.7398	87.6397	2.89993	0.039894	hypermethylated
oe = 1.35	23	7854794	7855997	+	null					Not found	0	88.6076	87.3303	88.2076	91.0569	90.8629	91	88.0485	90.9733	2.9248	0.0145738	hypermethylated
oe = 1.33	8	1461106	1461798	+	null					Not found	0	92.1296	90.3955	91.2195	93.75	93.9086	94.964	91.2482	94.2076	2.95935	0.0109623	hypermethylated
oe = 0.75	21	103874	104302	+	zer1	ENSDARG00000105123	zyg-11 related, cell cycle regulator [Source:ZFIN;Acc:ZDB-GENE-040426-2307]	+	gene	overlapping	0	95.9502	94.9239	94.8198	98.3516	97.2727	98.9518	95.2313	98.1921	2.96077	0.0102728	hypermethylated
oe = 1.31	19	44519514	44520175	+	CSMD3 (1 of many)	ENSDARG00000077920	si:ch211-233f16.1 [Source:ZFIN;Acc:ZDB-GENE- 120214-1]	-	gene	overlapping	0	94.359	93.8931	91.6667	97.3684	95.0495	96.5909	93.3063	96.3363	3.03003	0.0499412	hypermethylated
oe = 0.86	2	54308842	54309391	+	null					Not found	0	91.3043	89.9329	91.6667	95.082	94.4444	92.4779	90.968	94.0014	3.03347	0.0393073	hypermethylated
oe = 0.81	17	42049797	42050298	+	null					Not found	0	94.8113	93.0636	93.1727	96.1783	96.0784	97.9167	93.6825	96.7245	3.04195	0.0209317	hypermethylated
oe = 1.06	23	34150676	34151170	+	chchd6a	ENSDARG00000003206	coiled-coil-helix-coiled-coil-helix domain containing 6a [Source:ZFIN;Acc:ZDB-GENE-040930-2]	+	gene	overlapping	0	97.8261	96.4706	95.5882	100	100	99.1228	96.6283	99.7076	3.0793	0.0267878	hypermethylated
oe = 1.01	8	52784627	52785666	+	null					Not found	0	92.549	93.9227	92.6108	95.1613	96.3415	96.8468	93.0275	96.1165	3.08903	0.0102758	hypermethylated
oe = 1.24	9	51610134	51610776	+	null					Not found	0	86.1538	85	86.2069	87.5	89.6552	89.4737	85.7869	88.8763	3.08937	0.0271835	hypermethylated
oe = 1.00	23	5987533	5988068	+	NAV1 (1 of many)	ENSDARG00000078011	neuron navigator 1 [Source:HGNC Symbol;Acc:HGNC:15989]	+	gene	overlapping	0	92.6702	92.9078	91.9255	97.0149	95.4128	94.5055	92.5011	95.6444	3.14328	0.036093	hypermethylated
oe = 0.92	3	60975932	60977256	+	helz	ENSDARG00000030560	helicase with zinc finger [Source:ZFIN;Acc:ZDB-GENE-040426-2419]	+	gene	overlapping	0	92.619	94.3243	93.8914	96.9101	96.2353	97.1751	93.6116	96.7735	3.16192	0.0113296	hypermethylated
oe = 0.83	2	44096502	44097145	+	cadm3	ENSDARG00000057013	cell adhesion molecule 3 [Source:ZFIN;Acc:ZDB-GENE-060512-196]	-	gene	overlapping	0	85.2761	84.4828	86.3014	89.4309	87.8205	88.3117	85.3534	88.521	3.16763	0.0114018	hypermethylated
oe = 0.83	3	47960971	47961856	+	null					Not found	0	94.1581	94.7917	96.4286	98.4772	97.4026	99.0476	95.1261	98.3091	3.18302	0.022396	hypermethylated
oe = 1.19	2	36275444	36275845	+	tradv24.0.2	ENSDARG00000098394	T-cell receptor alpha/delta variable 24.0.2 [Source:ZFIN;Acc:ZDB-GENE-141212-67]	-	gene	upstream	1140	93.75	95.1613	93.8775	96.7742	97.2222	98.4375	94.2629	97.478	3.21502	0.00890094	hypermethylated
oe = 0.93	9	53072439	53073944	+	null					Not found	0	90.5797	91.2821	89.6154	95.3125	92.437	93.4426	90.4924	93.7307	3.23831	0.0407596	hypermethylated
oe = 0.98	8	7290507	7291099	+	grip2a	ENSDARG00000087187	glutamate receptor interacting protein 2a [Source:ZFIN;Acc:ZDB-GENE-081104-132]	-	gene	overlapping	0	97.2222	95.6522	97.3684	100	100	100	96.7476	100	3.25239	0.0273627	hypermethylated
oe = 0.88	2	8541429	8542300	+	null					Not found	0	89.8438	88.6364	88.5906	92.9688	92.7007	91.2281	89.0236	92.2992	3.27561	0.010122	hypermethylated
oe = 1.00	9	3321963	3322574	+	null					Not found	0	93.0348	91.9403	92.9919	95.9627	95.5556	96.3068	92.6557	95.9417	3.28602	0.00304873	hypermethylated
oe = 0.90	4	77622555	77623030	+	AL935186.2	ENSDARG00000097345	No description	+	gene	overlapping	0	93.7778	92.7083	94.2598	96.5174	97.1519	97.0696	93.582	96.913	3.33099	0.00920221	hypermethylated
oe = 0.92	1	54713969	54715100	+	pgam1b	ENSDARG00000014068	phosphoglycerate mutase 1b [Source:ZFIN;Acc:ZDB-GENE-030131-5376]	-	gene	overlapping	0	82.0809	80.0633	81.3333	84.8606	83.7563	84.9802	81.1592	84.5324	3.3732	0.0124296	hypermethylated
oe = 0.78	16	19489891	19492119	+	null					Not found	0	91.2252	92.6591	90.724	95.549	96.2217	93.1548	91.5361	94.9751	3.43906	0.0446001	hypermethylated
oe = 0.97	8	4660318	4661645	+	zgc:63587	ENSDARG00000017140	zgc:63587 [Source:ZFIN;Acc:ZDB-GENE-040426- 1175]	-	gene	overlapping	0	92.268	93.0107	90.3955	95.8904	95.0311	95.3216	91.8914	95.4144	3.52295	0.0352571	hypermethylated
oe = 1.15	8	14759591	14760237	+	cacna1ea	ENSDARG00000062346	calcium channel, voltage-dependent, R type, alpha 1E subunit a [Source:ZFIN;Acc:ZDB-GENE-081104-526]	+	gene	overlapping	0	92.381	90.9091	93.0818	97.1429	95.3052	94.5736	92.1239	95.6739	3.54995	0.024789	hypermethylated
oe = 1.18	16	36205674	36206203	+	null					Not found	0	95.8333	93.8775	93.6508	97.1014	97.9167	99.1304	94.4539	98.0495	3.59562	0.0176221	hypermethylated
oe = 0.88	2	56287200	56288086	+	null					Not found	0	94.1176	93.7008	96.0227	96.875	100	97.8947	94.6137	98.2566	3.64286	0.0382754	hypermethylated
oe = 1.16	17	6095909	6096507	+	chrna2a	ENSDARG00000006602	cholinergic receptor, nicotinic, alpha 2a (neuronal) [Source:ZFIN;Acc:ZDB-GENE-040108-2]	+	gene	overlapping	0	95.2381	93.5484	95.3704	100	97.4684	97.6744	94.719	98.3809	3.66197	0.0254574	hypermethylated
oe = 0.82	11	14037223	14041904	+	grin3bb	ENSDARG00000098667	glutamate receptor, ionotropic, N-methyl-D- aspartate 3Bb [Source:ZFIN;Acc:ZDB-GENE-131122-77]	+	gene	overlapping	0	90.9836	89.8148	90.0524	94.3662	95.1219	92.3611	90.2836	93.9498	3.66616	0.0317945	hypermethylated
oe = 0.74	12	14081046	14081671	+	si:ch211-217a12.1	ENSDARG00000055642	si:ch211-217a12.1 [Source:ZFIN;Acc:ZDB-GENE- 121214-95]	+	gene	overlapping	0	94.4	91.2791	94.382	98.4733	96.0452	96.648	93.3537	97.0555	3.70181	0.0494185	hypermethylated
oe = 0.85	10	7024622	7028573	+	psd3l	ENSDARG00000104820	pleckstrin and Sec7 domain containing 3, like [Source:ZFIN;Acc:ZDB-GENE-030131-8195]	+	gene	downstream	1091	95.4545	95.9184	97.5	100	100	100	96.291	100	3.70903	0.0267539	hypermethylated
oe = 1.14	10	146017	146651	+	null					Not found	0	1.72911	0.829876	0	5.88235	4.03226	3.80048	0.852994	4.5717	3.7187	0.0127207	hypermethylated
oe = 0.90	19	44621936	44622764	+	CSMD3 (1 of many)	ENSDARG00000077920	si:ch211-233f16.1 [Source:ZFIN;Acc:ZDB-GENE- 120214-1]	-	gene	overlapping	0	84.6847	84.3373	87.3563	90.3226	87.5	89.7959	85.4595	89.2062	3.74671	0.0442677	hypermethylated
oe = 0.93	8	50936992	50937750	+	null					Not found	0	86.4407	89.726	88.4956	91.4894	92.1212	92.4528	88.2208	92.0211	3.80037	0.0485139	hypermethylated
oe = 1.31	18	50447158	50447810	+	cd276	ENSDARG00000003061	CD276 molecule [Source:ZFIN;Acc:ZDB-GENE- 070112-452]	-	gene	overlapping	0	86.5672	89.0244	86.8421	91.6667	92.5373	89.6552	87.4779	91.2864	3.8085	0.0303442	hypermethylated
oe = 1.24	7	15139593	15140243	+	si:dkey-172h23.2	ENSDARG00000023868	si:dkey-172h23.2 [Source:ZFIN;Acc:ZDB-GENE- 141212-258]	-	gene	overlapping	0	83.0769	85	84.4444	88.2353	89.4737	86.4865	84.1738	88.0652	3.89137	0.0258129	hypermethylated
oe = 1.42	2	57008988	57009505	+	null					Not found	0	93.2584	92.7083	95.3488	97.8261	97.0149	98.374	93.7719	97.7383	3.96646	0.0228006	hypermethylated
oe = 1.29	11	41595413	41596026	+	kcnab2a	ENSDARG00000087247	potassium voltage-gated channel, shaker- related subfamily, beta member 2 a [Source:ZFIN;Acc:ZDB- GENE-140515-2]	+	gene	overlapping	0	90.3226	90.3846	89.1566	94.7368	93.8272	93.2886	89.9546	93.9509	3.99626	0.0023758	hypermethylated
oe = 0.98	4	36139861	36140367	+	znf992	ENSDARG00000101623	zinc finger protein 992 [Source:ZFIN;Acc:ZDB- GENE-110913-92]	-	gene	overlapping	0	93.2432	91.3043	94.9495	95.9184	97.8261	98	93.1657	97.2482	4.08246	0.0391638	hypermethylated
oe = 1.11	7	40260154	40260879	+	ptprn2	ENSDARG00000035970	protein tyrosine phosphatase, receptor type, N polypeptide 2 [Source:ZFIN;Acc:ZDB-GENE-030131-3758]	+	gene	overlapping	0	91.6667	92.5	89.5833	97.1831	94.8276	94	91.25	95.3369	4.08689	0.03426	hypermethylated
oe = 0.77	21	1266624	1267305	+	null					Not found	0	92.8994	95.5285	94.0711	98.6667	97.4619	98.7342	94.1663	98.2876	4.12125	0.0164811	hypermethylated
oe = 1.73	8	25831261	25831686	+	efhd2	ENSDARG00000055759	EF-hand domain family, member D2 [Source:ZFIN;Acc:ZDB-GENE-060531-152]	-	gene	overlapping	0	92.9204	91.9643	91.6667	95.6522	95.7627	97.619	92.1838	96.3446	4.16088	0.00899585	hypermethylated
oe = 1.14	6	50910071	50910675	+	null					Not found	0	93.4132	93.8931	92.3404	98.3871	97.4359	96.3351	93.2156	97.386	4.17045	0.00611216	hypermethylated
oe = 1.23	13	15409014	15409429	+	null					Not found	0	95.8333	93.1818	96.5517	100	100	98.1132	95.189	99.3711	4.18211	0.0342119	hypermethylated
oe = 0.92	4	23642633	23643478	+	trhde.2	ENSDARG00000111837	thyrotropin releasing hormone degrading enzyme, tandem duplicate 2 [Source:ZFIN;Acc:ZDB-GENE- 070705-89]	-	gene	overlapping	0	0.625	4.51128	1.54639	8.10811	5.52147	5.71429	2.22756	6.44796	4.2204	0.0483698	hypermethylated
oe = 0.86	24	32712809	32717720	+	null					Not found	0	92.7273	92.9825	95.3488	100	96.3636	97.4684	93.6862	97.944	4.25781	0.0383384	hypermethylated
oe = 0.91	8	37611415	37612156	+	null					Not found	0	90.3226	87.4172	88.3721	93.617	92.2535	93.0818	88.704	92.9841	4.28014	0.022766	hypermethylated
oe = 0.74	21	17853	18279	+	JMY	ENSDARG00000114796	junction mediating and regulatory protein, p53 cofactor [Source:HGNC Symbol;Acc:HGNC:28916]	-	gene	overlapping	0	90.3571	92.5	90.9449	95.977	96.3563	94.5161	91.2673	95.6165	4.34913	0.0072335	hypermethylated
oe = 1.19	10	7031426	7031919	+	psd3l	ENSDARG00000104820	pleckstrin and Sec7 domain containing 3, like [Source:ZFIN;Acc:ZDB-GENE-030131-8195]	+	gene	overlapping	0	87.2549	85.1351	87.069	90.8046	91.6667	90.2655	86.4863	90.9122	4.42592	0.0088393	hypermethylated
oe = 0.94	22	1026108	1026716	+	null					Not found	0	94.0476	90.9091	93.5897	98.4848	97.2414	96.5686	92.8488	97.4316	4.5828	0.0239775	hypermethylated
oe = 0.68	5	51692841	51694092	+	null					Not found	0	90.7173	91.5179	93.7888	95.1899	97.561	97.1479	92.008	96.6329	4.62494	0.0187239	hypermethylated
oe = 1.43	21	43690539	43691138	+	tmlhe	ENSDARG00000077547	trimethyllysine hydroxylase, epsilon [Source:ZFIN;Acc:ZDB-GENE-091204-144]	+	gene	overlapping	0	88.8889	85.9155	87.6289	91.8605	94.0476	90.4762	87.4777	92.1281	4.65034	0.0276443	hypermethylated
oe = 0.83	2	59062430	59062835	+	stk11	ENSDARG00000046074	serine/threonine kinase 11 [Source:ZFIN;Acc:ZDB-GENE-050417-383]	+	gene	overlapping	0	91.3043	91.3793	92.4528	98.1132	95.8904	95.1219	91.7122	96.3752	4.66303	0.0223898	hypermethylated
oe = 1.24	18	37247732	37248143	+	six5	ENSDARG00000068406	SIX homeobox 5 [Source:ZFIN;Acc:ZDB-GENE- 010201-3]	-	gene	overlapping	0	94.7368	94.7368	92.8571	98.8235	100	97.6471	94.1103	98.8235	4.71326	0.00710237	hypermethylated
oe = 0.74	4	57063968	57067717	+	si:ch211-238e22.7	ENSDARG00000100777	si:ch211-238e22.7 [Source:ZFIN;Acc:ZDB-GENE- 041210-372]	+	gene	overlapping	0	82.2857	79.0323	81.457	85.8064	87.234	83.8983	80.925	85.6463	4.72129	0.0263604	hypermethylated
oe = 0.91	23	17563659	17570190	+	null					Not found	0	91.4508	90.625	91.3502	96.1259	96.2547	95.3704	91.142	95.917	4.77499	0.000233423	hypermethylated
oe = 1.19	17	14277529	14278120	+	BX004996.1	ENSDARG00000098005	No description	-	gene	overlapping	0	85.2273	87.234	87.2727	91.1392	91.7808	91.2	86.578	91.3734	4.79534	0.0133408	hypermethylated
oe = 0.83	18	23025606	23031184	+	cbfb	ENSDARG00000040917	core-binding factor, beta subunit [Source:ZFIN;Acc:ZDB-GENE-980526-440]	+	gene	overlapping	0	91.6667	94.4444	95.6522	100	96.2264	100	93.9211	98.7421	4.82104	0.0492684	hypermethylated
oe = 1.32	25	7216751	7217445	+	null					Not found	0	86.3636	90.7216	88.1481	93.4211	91.9355	94.4444	88.4111	93.267	4.85585	0.0408512	hypermethylated
oe = 1.28	9	4836693	4837375	+	fmnl2a	ENSDARG00000012586	formin-like 2a [Source:ZFIN;Acc:ZDB-GENE- 081105-70]	-	gene	overlapping	0	92.9577	89.2308	91.5385	95.6044	95.8333	96.9072	91.2423	96.115	4.87266	0.0338658	hypermethylated
oe = 1.29	9	50769125	50769801	+	null					Not found	0	92.9487	89.8438	93.8053	97.5207	97.619	96.0784	92.1993	97.0727	4.87345	0.0406795	hypermethylated
oe = 1.02	1	12701969	12702466	+	null					Not found	0	91.3043	91.5966	88.5965	93.4579	97.4684	95.4545	90.4992	95.4603	4.96112	0.0313931	hypermethylated
oe = 0.83	8	13094877	13095470	+	sap30bp	ENSDARG00000031261	SAP30 binding protein [Source:ZFIN;Acc:ZDB- GENE-030131-457]	+	gene	overlapping	0	83.6364	85.5263	87.5	91.6667	87.931	92.0455	85.5542	90.5477	4.99349	0.0455773	hypermethylated
oe = 1.06	13	15406064	15406986	+	loxl3b	ENSDARG00000039563	lysyl oxidase-like 3b [Source:ZFIN;Acc:ZDB- GENE-030131-8210]	+	gene	upstream	1493	91.1504	91.7431	93.3333	99.0909	95.8333	96.4602	92.0756	97.1281	5.05251	0.018173	hypermethylated
oe = 0.98	25	36298606	36299203	+	CR354435.6	ENSDARG00000116673	No description	+	gene	overlapping	0	88.8199	87.963	87.0968	92.4051	93.5065	93.2432	87.9599	93.0516	5.09173	0.0018757	hypermethylated
oe = 1.14	4	56788863	56790552	+	null					Not found	0	87.3239	83.871	86.1538	89.7959	90.566	92.4242	85.7829	90.9287	5.14582	0.0179512	hypermethylated
oe = 1.38	18	3793419	3794234	+	null					Not found	0	82.1918	83.9506	83.8235	86.9565	90.7407	87.7551	83.322	88.4841	5.16214	0.0291436	hypermethylated
oe = 1.31	5	62496669	62497068	+	CU928117.1	ENSDARG00000059587	No description	+	gene	overlapping	0	93.3333	95	94.1176	100	98.2143	100	94.1503	99.4048	5.25444	0.0027554	hypermethylated
oe = 0.72	3	9844835	9845802	+	null					Not found	0	85.124	82.2581	85.4369	91.5789	89.7727	87.3563	84.273	89.5693	5.29636	0.0304766	hypermethylated
oe = 1.02	21	6890498	6890922	+	null					Not found	0	93.1818	91.0569	91.3979	95.4545	96.9231	99.1525	91.8789	97.1767	5.29786	0.0201353	hypermethylated
oe = 1.17	12	908207	908831	+	SPAG9 (1 of many)	ENSDARG00000078142	sperm associated antigen 9 [Source:HGNC Symbol;Acc:HGNC:14524]	-	gene	overlapping	0	90.566	92.0635	91.8367	96	96.8254	97.619	91.4888	96.8148	5.32606	0.00128095	hypermethylated
oe = 0.89	18	39218539	39219161	+	mapk6	ENSDARG00000032103	mitogen-activated protein kinase 6 [Source:ZFIN;Acc:ZDB-GENE-050420-7]	-	gene	overlapping	0	88.0239	90.9091	90.0709	96.4912	94.0397	94.4828	89.668	95.0046	5.33659	0.00985599	hypermethylated
oe = 0.87	5	66211644	66212954	+	coq2	ENSDARG00000059510	coenzyme Q2 4-hydroxybenzoate polyprenyltransferase [Source:ZFIN;Acc:ZDB-GENE-070410- 84]	-	gene	overlapping	0	91.358	88.0734	93.0693	98.0392	95.1807	95.3846	90.8336	96.2015	5.36794	0.0456567	hypermethylated
oe = 1.43	24	31262540	31262945	+	null					Not found	0	89.8734	92.1053	92.5	98.3051	96.8254	95.4545	91.4929	96.8617	5.36878	0.00982762	hypermethylated
oe = 1.35	10	33504791	33505190	+	ryr1a	ENSDARG00000011422	ryanodine receptor 1a (skeletal) [Source:ZFIN;Acc:ZDB-GENE-020108-2]	+	gene	overlapping	0	84	84.507	83.3333	88.8889	90.4762	88.6598	83.9468	89.3416	5.39483	0.0028663	hypermethylated
oe = 0.86	16	53859529	53860168	+	null					Not found	0	91.3706	93.4524	88.3871	97.5207	96.6825	95.302	91.07	96.5017	5.4317	0.0490784	hypermethylated
oe = 0.81	3	33986948	33991869	+	ighv1-4	ENSDARG00000096355	immunoglobulin heavy variable 1-4 [Source:ZFIN;Acc:ZDB-GENE-040514-1]	-	gene	overlapping	0	81.4697	82.4034	82.3529	88.7446	86.9198	86.8794	82.0753	87.5146	5.43928	0.00461612	hypermethylated
oe = 1.14	7	67650515	67651148	+	null					Not found	0	81.4815	81.6327	77.6923	87.234	83.1169	86.8545	80.2688	85.7351	5.46631	0.04116	hypermethylated
oe = 0.95	16	27205171	27205575	+	RF00001	ENSDARG00000115166	No description	+	gene	downstream	1094	93.8224	93.3333	91.7241	99.3151	98.5185	97.7477	92.96	98.5271	5.56716	0.00294039	hypermethylated
oe = 0.87	1	22351010	22355941	+	si:ch73-380n15.2	ENSDARG00000087224	si:ch73-380n15.2 [Source:ZFIN;Acc:ZDB-GENE- 090313-161]	-	gene	overlapping	0	87.9518	91.6667	87.9121	92.5926	95.7447	96.2963	89.1769	94.8779	5.701	0.028586	hypermethylated
oe = 0.88	25	30424286	30424915	+	si:ch211-93f2.1	ENSDARG00000101726	si:ch211-93f2.1 [Source:ZFIN;Acc:ZDB-GENE- 041014-96]	-	gene	overlapping	0	87.1795	84.4828	85.1064	93.7888	88.75	91.3462	85.5895	91.295	5.70545	0.0389241	hypermethylated
oe = 1.38	11	1859865	1860562	+	lrp1aa	ENSDARG00000097827	low density lipoprotein receptor-related protein 1Aa [Source:ZFIN;Acc:ZDB-GENE-030131-7889]	+	gene	overlapping	0	82.5	87.8049	84.9462	91.1765	92.2414	89.0511	85.0837	90.823	5.73928	0.0431553	hypermethylated
oe = 1.00	17	6226735	6227241	+	BX000363.1	ENSDARG00000088631	No description	+	gene	overlapping	0	84.8101	88.4058	87.3786	91.3043	95.3488	91.3793	86.8649	92.6775	5.81264	0.0294155	hypermethylated
oe = 1.45	10	1913490	1914174	+	null					Not found	0	93.617	92.1569	90.3614	97.1014	98.4127	98.0769	92.0451	97.8637	5.81858	0.0144668	hypermethylated
oe = 1.22	6	3690337	3691071	+	klhl41b	ENSDARG00000006757	kelch-like family member 41b [Source:ZFIN;Acc:ZDB-GENE-030131-9875]	+	gene	overlapping	0	89.3939	87.5	87.3134	94.1489	91.4062	96.3855	88.0691	93.9802	5.91112	0.0374605	hypermethylated
oe = 0.98	8	3778383	3779168	+	null					Not found	0	89.0411	88.8889	90.6542	96.0784	93.75	96.6102	89.5281	95.4795	5.95147	0.00747746	hypermethylated
oe = 1.35	5	7022185	7022798	+	null					Not found	0	87.5	85.3846	88.1944	93.8462	95.4023	90.2597	87.0264	93.1694	6.14305	0.0362598	hypermethylated
oe = 0.98	25	5809231	5809720	+	appl2	ENSDARG00000078139	adaptor protein, phosphotyrosine interaction, PH domain and leucine zipper containing 2 [Source:ZFIN;Acc:ZDB-GENE-081016-2]	-	gene	overlapping	0	90.1554	90.4348	88.2759	94.9367	96.5517	95.8904	89.622	95.7929	6.17092	0.00267596	hypermethylated
oe = 0.82	1	6505441	6506150	+	null					Not found	0	84.5161	88.2353	90.2326	96.5278	93.8053	91.5441	87.6613	93.9591	6.29774	0.0475896	hypermethylated
oe = 0.91	16	48402082	48402485	+	eif3ha	ENSDARG00000102452	eukaryotic translation initiation factor 3, subunit H, a [Source:ZFIN;Acc:ZDB-GENE-040808-19]	-	gene	downstream	1443	4.81928	7.03125	2.73973	12.7273	10.4478	10.3448	4.86342	11.1733	6.30987	0.0181202	hypermethylated
oe = 1.02	18	2630014	2630688	+	relt	ENSDARG00000099724	RELT, TNF receptor [Source:ZFIN;Acc:ZDB-GENE- 040426-2361]	-	gene	overlapping	0	79.0698	81.25	83.4532	90.1639	87.234	86.1111	81.2577	87.8364	6.57869	0.0198457	hypermethylated
oe = 1.48	16	52184545	52185266	+	MAN1C1	ENSDARG00000067912	si:ch73-373m9.1 [Source:ZFIN;Acc:ZDB-GENE- 110411-115]	+	gene	overlapping	0	89.2857	85.4545	85.8824	95	91.4286	93.9394	86.8742	93.456	6.58178	0.0155351	hypermethylated
oe = 0.94	22	32424118	32424599	+	pcbp4	ENSDARG00000024276	poly(rC) binding protein 4 [Source:ZFIN;Acc:ZDB-GENE-040426-2122]	-	gene	overlapping	0	73.6111	75	70.1493	80	76.9231	81.6667	72.9201	79.5299	6.60979	0.0299803	hypermethylated
oe = 0.83	5	16982544	16983297	+	galnt9	ENSDARG00000006832	polypeptide N- acetylgalactosaminyltransferase 9 [Source:ZFIN;Acc:ZDB- GENE-060526-21]	-	gene	overlapping	0	1.18483	2.48756	1.92771	8.37563	10.9859	6.49718	1.8667	8.61957	6.75287	0.0274848	hypermethylated
oe = 0.95	22	25313454	25314173	+	null					Not found	0	91.0569	90.2299	89.5062	96.748	97.1154	97.3094	90.2643	97.0576	6.79327	0.00175705	hypermethylated
oe = 0.95	18	29692517	29693033	+	null					Not found	0	88.2353	87.931	85.5856	94.3396	93.3333	95	87.2506	94.2243	6.97368	0.00439509	hypermethylated
oe = 1.30	8	4944053	4944452	+	null					Not found	0	85.2941	88.5714	84.127	93.0233	93.5484	92.5373	85.9975	93.0363	7.03881	0.0291482	hypermethylated
oe = 1.03	10	45165741	45166287	+	ogdhb	ENSDARG00000103428	oxoglutarate (alpha-ketoglutarate) dehydrogenase b (lipoamide) [Source:ZFIN;Acc:ZDB-GENE- 090311-8]	+	gene	overlapping	0	86.2069	88	88.5057	96.0784	95	92.7835	87.5709	94.6206	7.04977	0.00555869	hypermethylated
oe = 1.04	22	34846904	34847513	+	slit1b	ENSDARG00000099446	slit homolog 1b (Drosophila) [Source:ZFIN;Acc:ZDB-GENE-030722-4]	-	gene	overlapping	0	91.2791	88.6364	89.5522	96.0784	95.6522	99.1736	89.8226	96.9681	7.1455	0.00838627	hypermethylated
oe = 0.96	9	54771253	54771792	+	gpm6bb	ENSDARG00000001676	glycoprotein M6Bb [Source:ZFIN;Acc:ZDB-GENE- 030710-10]	-	gene	overlapping	0	92.3077	86.6667	90.4762	95.2381	100	95.6989	89.8168	96.979	7.16216	0.0337964	hypermethylated
oe = 0.64	8	40377532	40378456	+	null					Not found	0	85.3982	81.3397	87.0968	93.5252	93.5484	88.7387	84.6116	91.9374	7.32586	0.0353586	hypermethylated
oe = 0.67	12	19753078	19754165	+	null					Not found	0	91.8919	86.087	87.6404	96.8254	95.7895	95	88.5398	95.8716	7.33186	0.041964	hypermethylated
oe = 1.27	6	7923358	7924050	+	null					Not found	0	79.7619	86.4407	83.1683	88.2353	91.8033	92.1739	83.1236	90.7375	7.61386	0.0371823	hypermethylated
oe = 0.96	5	1251167	1251669	+	ciz1a	ENSDARG00000089781	cdkn1a interacting zinc finger protein 1a [Source:ZFIN;Acc:ZDB-GENE-100922-222]	-	gene	overlapping	0	90.7285	87.5	86.8056	97	94.898	96.2025	88.3447	96.0335	7.68882	0.0112023	hypermethylated
oe = 0.66	9	16268711	16269421	+	null					Not found	0	74.4898	70.8333	73.9496	82.9268	80	79.5918	73.0909	80.8396	7.74865	0.00762003	hypermethylated
oe = 1.23	7	11952248	11952971	+	null					Not found	0	82.2581	85.4545	86.9565	89.7436	92.5926	96.6667	84.8897	93.0009	8.11124	0.034987	hypermethylated
oe = 1.35	3	6028719	6029302	+	mcoln1b	ENSDARG00000058848	mucolipin 1b [Source:ZFIN;Acc:ZDB-GENE- 130514-1]	-	gene	overlapping	0	83.7209	86.6667	88.0597	93.75	95.4023	93.75	86.1491	94.3008	8.15167	0.0130213	hypermethylated
oe = 1.16	23	40748642	40749217	+	null					Not found	0	91	87.3418	86.0215	100	96.7742	92.6829	88.1211	96.4857	8.36461	0.0372984	hypermethylated
oe = 0.88	3	61219225	61219716	+	pvalb5	ENSDARG00000032836	parvalbumin 5 [Source:ZFIN;Acc:ZDB-GENE- 050417-336]	-	gene	downstream	850	81.4286	85.4962	86.0963	93.3333	92.6606	92.2535	84.3403	92.7491	8.4088	0.0248243	hypermethylated
oe = 0.96	24	16386805	16387599	+	null					Not found	0	88.4615	86.5385	81.4815	95.5556	92.1053	94.2029	85.4938	93.9546	8.46074	0.0376346	hypermethylated
oe = 1.30	12	15253183	15253631	+	null					Not found	0	85.7143	90.4762	90.5882	97.3333	100	95.4955	88.9262	97.6096	8.68338	0.0149931	hypermethylated
oe = 0.91	4	27603860	27604662	+	null					Not found	0	80.7692	89.0244	84.6154	96.4286	91.0714	93.5484	84.803	93.6828	8.87979	0.0436471	hypermethylated
oe = 0.70	17	51167976	51168955	+	paplna	ENSDARG00000027867	papilin a, proteoglycan-like sulfated glycoprotein [Source:ZFIN;Acc:ZDB-GENE-070815-4]	-	gene	overlapping	0	83.6364	90.4762	89.0909	98.1818	94.8718	96.9697	87.7345	96.6744	8.93995	0.0337282	hypermethylated
oe = 0.94	1	29410165	29410595	+	null					Not found	0	85	77.7778	78.2609	89.3617	86.8421	91.6667	80.3462	89.2902	8.94394	0.0405891	hypermethylated
oe = 0.83	4	23716925	23717554	+	null					Not found	0	76	80	75.8621	90	86.2069	83.3333	77.2874	86.5134	9.22605	0.0213672	hypermethylated
oe = 1.00	2	58209530	58210029	+	null					Not found	0	87.5	83.6735	89.6321	96.5753	95.9391	96.9828	86.9352	96.4991	9.56387	0.0286025	hypermethylated
oe = 0.79	5	69937062	69937932	+	ugt2a4	ENSDARG00000051940	UDP glucuronosyltransferase 2 family, polypeptide A4 [Source:ZFIN;Acc:ZDB-GENE-080721-23]	-	gene	overlapping	0	83.6207	85.0746	85.5072	96.2121	93.9394	92.9461	84.7342	94.3659	9.63167	0.00245505	hypermethylated
oe = 0.94	4	52580813	52581230	+	RF00003	ENSDARG00000113194	No description	-	gene	overlapping	0	90.8163	86.7924	84	95.3488	96.5517	98.6487	87.2029	96.8497	9.64681	0.0235875	hypermethylated
oe = 1.31	7	12766687	12767329	+	adamtsl3	ENSDARG00000027903	ADAMTS-like 3 [Source:ZFIN;Acc:ZDB-GENE- 121030-8]	-	gene	overlapping	0	86.6667	88.6792	85.1064	100	92.7083	97.8261	86.8174	96.8448	10.0274	0.0271083	hypermethylated
oe = 0.86	4	62614435	62615111	+	si:dkey-28k24.2	ENSDARG00000110878	si:dkey-28k24.2 [Source:ZFIN;Acc:ZDB-GENE- 121213-4]	-	gene	overlapping	0	73.913	76.6667	82.5	92.1569	86.8421	86.0465	77.6932	88.3485	10.6553	0.031668	hypermethylated
oe = 0.81	1	9204169	9204777	+	chtf18	ENSDARG00000058480	CTF18, chromosome transmission fidelity factor 18 homolog (S. cerevisiae) [Source:ZFIN;Acc:ZDB- GENE-050522-508]	+	gene	overlapping	0	81.3559	80.6452	73.2143	91.4286	85.7143	91.2281	78.4051	89.457	11.0518	0.030457	hypermethylated
oe = 1.38	1	57473230	57473872	+	null					Not found	0	83.8926	79.4643	80.9859	95.4225	94.2308	87.9747	81.4476	92.5427	11.0951	0.0225528	hypermethylated
oe = 1.13	24	40451632	40452246	+	null					Not found	0	81.0127	83.7209	78.2051	92.1053	94	91.5663	80.9796	92.5572	11.5776	0.00855556	hypermethylated
oe = 0.92	25	2574883	2575399	+	BX957346.1	ENSDARG00000096850	No description	-	gene	overlapping	0	80.4878	80	77.7778	90.6977	95.4545	88.3117	79.4219	91.488	12.0661	0.0180369	hypermethylated
oe = 0.90	9	31115117	31115884	+	clybl	ENSDARG00000029729	citrate lyase beta like [Source:ZFIN;Acc:ZDB- GENE-030516-6]	+	gene	overlapping	0	71.4286	77.0833	67.1233	80.4878	90.6977	81.8182	71.8784	84.3346	12.4562	0.04519	hypermethylated
oe = 1.38	18	19703677	19704263	+	null					Not found	0	81.25	84.4444	83.3333	96.3636	95.6522	96.875	83.0093	96.2969	13.2877	0.00197822	hypermethylated
oe = 0.88	16	46812212	46812903	+	null					Not found	0	84.4595	77.6119	83.0986	94.8718	96.2963	93.9394	81.7233	95.0358	13.3125	0.0162816	hypermethylated
oe = 1.00	1	57529893	57530306	+	tspan34	ENSDARG00000103951	tetraspanin 34 [Source:ZFIN;Acc:ZDB-GENE- 060825-202]	+	gene	overlapping	0	83.3333	76.3158	76.7442	98.0769	91.6667	92.2078	78.7978	93.9838	15.186	0.00790619	hypermethylated
oe = 1.49	12	41600334	41600925	+	dpysl4	ENSDARG00000103490	dihydropyrimidinase-like 4 [Source:ZFIN;Acc:ZDB-GENE-050720-3]	-	gene	overlapping	0	83.3333	71.7391	77.2727	92.3077	95.1923	96.1538	77.4484	94.5513	17.1029	0.0260959	hypermethylated
oe = 1.00	9	46951080	46951562	+	null					Not found	0	66.0714	62.3188	57.6271	75.9259	90.7692	77.7778	62.0058	81.491	19.4852	0.0339927	hypermethylated
oe = 0.77	24	3782666	3783423	+	adarb2	ENSDARG00000071823	adenosine deaminase, RNA-specific, B2 (non- functional) [Source:ZFIN;Acc:ZDB-GENE-060503-160]	-	gene	overlapping	0	1.2848	1.35135	3.08285	21.7082	21.9178	21.2346	1.90633	21.6202	19.7139	0.000278885	hypermethylated
oe = 0.86	22	26066788	26067394	+	null					Not found	0	66.6667	75.8621	74.359	91.3793	92	97.619	72.2959	93.6661	21.3702	0.00508256	hypermethylated
oe = 1.21	6	236492	236934	+	null					Not found	0	1.90476	0.543478	1.2	17.6796	27.1028	30.719	1.21608	25.1671	23.951	0.0243639	hypermethylated
oe = 0.95	2	53968343	53969010	+	null					Not found	0	63.7681	70.4545	67.1233	100	100	97.2222	67.1153	99.0741	31.9588	0.000820044	hypermethylated
